# Supplementary material for: Advancing 19F NMR Prediction of Metal-Fluoride Complexes in Solution: Insights from Ab Initio Molecular Dynamics
Source: J Phys Chem A. 2024 Dec 3;128(49):10498–506. doi: 10.1021/acs.jpca.4c05408 (PMC11647890; doi:10.1021/acs.jpca.4c05408)
Supplement: Supplementary file 2 — jp4c05408_si_002.xyz [file jp4c05408_si_002.xyz]

5
CFCl3_opt_solvated
C       -1.562189503      1.366939643      0.013549324
F       -1.115515162      1.998794973     -1.080494867
Cl      -3.325291873      1.383536893     -0.016119061
Cl      -0.958650632     -0.289688426     -0.015580210
Cl      -0.958040829      2.220457917      1.433406815
57
1oF_opt_solvated
I       -0.704715410      1.021307294     -2.320053649
C       -0.854923418      1.427051668     -0.251105134
C       -0.275904965      0.546871169      0.672541483
C       -1.510654666      2.593962226      0.127955646
Ni       0.622635974     -1.034061675      0.168173114
C       -0.382488300      0.934402562      2.005121463
F       -2.057707306      3.422453976     -0.767766465
C       -1.606649070      2.931706840      1.473161312
P       -1.202314468     -2.274145369      0.156654789
P        2.559158827      0.007081986      0.228726372
F        1.505476711     -2.584158398     -0.269918237
C       -1.031223705      2.092781379      2.420858388
F        0.180766445      0.183431895      2.977877350
F       -2.233521281      4.047423634      1.854080651
C       -1.251751912     -3.405589668      1.596572710
C       -1.204936901     -3.473199710     -1.224540010
C       -2.837717459     -1.453892302      0.121093988
C        3.348617492     -0.141335571      1.874721222
C        3.753332760     -0.750512147     -0.925527028
C        2.601789501      1.803066233     -0.126043146
F       -1.104465880      2.413494961      3.714565392
C       -1.510496387     -2.721864479      2.934961950
H       -2.005074742     -4.177376082      1.397515983
H       -0.274901149     -3.902574274      1.593867528
C       -1.199107291     -2.849096722     -2.615058489
H       -0.293270902     -4.058807557     -1.070053763
H       -2.060992266     -4.145106148     -1.091916824
H       -2.858156850     -0.780022820      0.985114066
H       -2.829328972     -0.800851952     -0.759340034
C       -4.054453800     -2.373669381      0.109478363
C        3.298723940     -1.561894042      2.434066592
H        4.382048956      0.217040282      1.801591906
H        2.810911777      0.547371623      2.536087273
C        3.309650811     -0.631413034     -2.381340350
H        4.741225069     -0.304233669     -0.763267993
H        3.801753707     -1.804104082     -0.635803899
C        3.984067807      2.446502283     -0.190344769
H        2.060921570      1.944849154     -1.068523286
H        1.983493758      2.274980480      0.645931591
H       -0.751954819     -1.965169170      3.148266488
H       -2.488130394     -2.229011181      2.954079032
H       -1.495559736     -3.455298247      3.746836889
H       -0.306813610     -2.232791521     -2.755839197
H       -2.074379250     -2.213272483     -2.783500829
H       -1.199943205     -3.629631374     -3.382395342
H       -4.081585642     -3.021650373      0.991288430
H       -4.067722507     -3.014253177     -0.777610787
H       -4.976818674     -1.784634343      0.104075625
H        3.821173161     -2.269984577      1.784626108
H        2.264711498     -1.907076220      2.525661979
H        3.765889472     -1.599105563      3.422850339
H        3.232312524      0.413076139     -2.701188257
H        2.330722816     -1.100939852     -2.517433781
H        4.023233348     -1.131335359     -3.043345350
H        3.892336371      3.519477849     -0.385492471
H        4.592423527      2.017166741     -0.992190476
H        4.532934117      2.328048152      0.748808545
57
1pF_opt_solvated
I       -4.925454342      0.000532524      0.000693947
Ni       1.917716889     -0.000079904     -0.000328716
P        1.935097731     -2.195715812      0.193837391
P        1.935045469      2.195545654     -0.193805413
F        3.759645577      0.000047346      0.000644927
F       -0.091933619      0.120649065      2.364690055
F       -0.093171697     -0.120677617     -2.365758968
F       -2.753827197     -0.111253981     -2.365096558
F       -2.752592410      0.112176762      2.365399222
C        0.026342280      0.000111291     -0.000590475
C       -0.723360401      0.055581886      1.170744392
C       -0.723962787     -0.055024014     -1.171505772
C       -2.113598342      0.055783024      1.191366427
C       -2.114221349     -0.054854877     -1.191393135
C        0.565810806     -3.135994867     -0.579812500
C        0.565565359      3.135715888      0.579715001
C        0.672293093     -4.657052350     -0.516686041
C        0.671944780      4.656775266      0.516651693
C       -2.832780618      0.000525457      0.000166165
C        1.888947199     -2.703480918      1.952565681
C        1.889117057      2.703400752     -1.952501867
C        2.900927690     -1.949180720      2.813093809
C        2.900992048      1.948997857     -2.813059969
C        3.467702495     -2.931157543     -0.469594091
C        3.467548389      2.931098750      0.469751647
C        3.597516188     -2.727127851     -1.977218689
C        3.597269484      2.727021013      1.977371314
H       -0.349976592     -2.787076119     -0.089740882
H       -0.350144924      2.786760876      0.089523490
H        0.499445237     -2.791374427     -1.617834171
H        0.499098813      2.791050496      1.617721025
H        0.717137171     -5.018572254      0.514973610
H        0.716926704      5.018325781     -0.514992065
H        1.560464236     -5.022908914     -1.040649690
H        1.559989846      5.022702963      1.040776477
H       -0.201580787     -5.116417290     -0.988927144
H       -0.202052045      5.116046559      0.988755078
H        0.869035322     -2.505105991      2.301725033
H        0.869207117      2.505297568     -2.301786039
H        2.049431949     -3.786103014      2.012678792
H        2.049858774      3.785997197     -2.012466587
H        2.722074302     -0.870800859      2.767381106
H        2.721753488      0.870669982     -2.767624088
H        3.926999374     -2.126058510      2.478097072
H        3.927082086      2.125450726     -2.477889585
H        4.281963524     -2.415136059      0.047067354
H        4.281907492      2.415194136     -0.046879998
H        3.504285722     -3.992323757     -0.197707995
H        3.504034954      3.992271413      0.197886111
H        3.566588532     -1.660114329     -2.217948071
H        3.566423251      1.659994937      2.218061592
H        2.794237006     -3.227325071     -2.528298711
H        2.793889025      3.227118372      2.528401207
H        2.826345091     -2.266561919      3.857447294
H        2.826639171      2.266633090     -3.857352270
H        4.548824652     -3.128112052     -2.339512589
H        4.548498737      3.128104388      2.339765169
57
3F_opt_solvated
Ni       0.005175003     -1.081677066      0.002152959
P        2.198630411     -1.220197755     -0.093552877
P       -2.187024586     -1.240257442      0.097060415
F        0.013925741     -2.932909861      0.001537716
F       -0.405815128      0.931240093     -2.337326262
F        0.399261741      0.947764186      2.333910895
C       -0.003356025      0.814418264     -0.001232011
C       -0.199171468      1.560395998     -1.159289436
C       -0.209173856      2.951518829     -1.189868923
C       -0.015985938      3.659987654     -0.009063687
C        0.183785397      2.959791958      1.175459287
C        0.186251574      1.568425409      1.152480072
C        2.839871814     -2.316314965      1.219265726
C        2.620342790     -1.765428590      2.625868386
C        2.694939470     -2.070752851     -1.632961855
C       -2.674882699     -2.092929136      1.638079478
C       -2.362970981     -1.285043094      2.895333882
C       -2.818828573     -2.344412087     -1.213546951
C       -2.605792672     -1.793604774     -2.621177161
C       -3.211130232      0.273748697      0.016560908
C       -4.718605768      0.070499495      0.131642861
H        2.944957680      0.795236271      0.927597699
H        2.289527070     -3.253019763      1.082324635
H        1.558627557     -1.572661478      2.808057752
H        3.160118424     -0.826419951      2.784813767
H        2.133213653     -3.011120932     -1.619335793
H        1.313265172     -1.008635710     -2.934301277
H       -3.738187402     -2.353992008      1.584296306
H       -2.104381360     -3.028047406      1.625847302
H       -2.601937174     -1.862885096      3.792957474
H       -2.942667339     -0.357073761      2.934692276
H       -1.303066026     -1.015269732      2.937058229
H       -2.259475471     -3.275622944     -1.075732461
H       -3.876984095     -2.557770540     -1.022907722
H       -2.949112756     -2.513150434     -3.370344861
H       -1.546125971     -1.591154051     -2.804677474
H       -3.154617696     -0.859991596     -2.781007062
H       -2.839066215      0.937369749      0.805225283
H       -2.951866031      0.766788866     -0.927071118
H       -5.103941413     -0.562167668     -0.673871417
H       -5.237752244      1.031992272      0.072795093
H       -4.992582194     -0.394673406      1.083618254
C        3.208378150      0.303561299     -0.015588995
F       -0.405383987      3.615975146     -2.333807024
F       -0.021825461      4.994752497     -0.012782710
F        0.374780802      3.632064756      2.315703454
H        3.900171078     -2.520096459      1.030042480
H        2.969669583     -2.480546455      3.376499909
H        3.760672049     -2.321480423     -1.578338921
C        2.375726690     -1.267894076     -2.891658925
C        4.717660069      0.114624978     -0.131352027
H        2.829575483      0.962672774     -0.804840466
H        2.620794912     -1.844853130     -3.788203126
H        2.946354692     -0.334367785     -2.932249150
H        4.995558065     -0.348489222     -1.083189094
H        5.109448123     -0.513840020      0.674346764
H        5.227625565      1.081071473     -0.073359471
69
1oF_one_explicit_Iodine_opt_solvated
I        1.537761620     -0.654049924     -1.238869090
C       -0.531870215     -0.453438141     -1.627937388
C       -1.388577483     -0.016527493     -0.608181100
C       -0.978582464     -0.738997586     -2.913739096
Ni      -0.783280408      0.361287017      1.137745971
C       -2.721177696      0.136510660     -0.978479932
F       -0.148177029     -1.156904682     -3.875554225
C       -2.323305164     -0.588875932     -3.233628024
P       -1.044155360     -1.712597898      1.846654351
P       -0.604675132      2.499400071      0.648373932
F       -0.234129186      0.731146198      2.851989406
C       -3.202285763     -0.141618977     -2.253925363
F       -3.627124604      0.595131756     -0.085758285
F       -2.767854745     -0.859941785     -4.463512558
C       -2.482060308     -1.853801005      2.973837406
C        0.309040173     -2.241199368      2.957777582
C       -1.246209534     -3.056520255      0.620954866
C       -2.150549743      3.400089217      1.041138303
C        0.673094699      3.315286953      1.664361708
C       -0.236447298      2.975236674     -1.080936412
F       -4.493690613      0.019592389     -2.552088259
C       -3.842422677     -1.722278574      2.297107853
H       -2.401340616     -2.807007320      3.510269089
H       -2.334630598     -1.057405955      3.712390673
C        1.684312731     -2.302627388      2.305516468
H        0.303114213     -1.494891323      3.758607284
H        0.031220410     -3.206445213      3.397355781
H       -2.104007624     -2.774920169     -0.000350680
H       -0.373891640     -2.996096753     -0.040344799
C       -1.411646339     -4.464285033      1.184752901
C       -2.711480292      3.045964247      2.417328194
H       -1.960554508      4.476634532      0.958591677
H       -2.868905922      3.134436367      0.257594958
C        2.074390435      2.789768365      1.366444515
H        0.605505873      4.400058216      1.521086765
H        0.401740957      3.088409454      2.699470344
C       -0.011951769      4.462711291     -1.338101716
H        0.639348803      2.389201607     -1.382001716
H       -1.070528287      2.593371630     -1.680378512
H       -3.939908726     -0.762952529      1.783654086
H       -4.003917401     -2.513971509      1.557972535
H       -4.644956442     -1.794303738      3.037472065
H        1.976744210     -1.320854133      1.924251593
H        1.710778561     -3.004467512      1.465363169
H        2.437276025     -2.623702361      3.032609768
H       -2.285311301     -4.538346155      1.840219219
H       -0.533833918     -4.774213892      1.760045457
H       -1.545612825     -5.186257746      0.373206815
H       -2.009058430      3.299088618      3.216632284
H       -2.913543173      1.973120041      2.489895718
H       -3.644252334      3.587898776      2.600617990
H        2.375774448      2.982849178      0.331536332
H        2.122519686      1.709170562      1.529679354
H        2.811126486      3.265385995      2.021293463
H        0.184392380      4.637002492     -2.400624439
H        0.847004664      4.844115196     -0.777436840
H       -0.886135339      5.060132537     -1.061936765
C        5.166661831      0.906035969      0.770419799
C        5.371530200      1.080326339     -0.598010982
C        4.891925894     -0.362490330      1.279098982
H        5.580107697      2.070486144     -0.994491069
H        4.723134096     -0.496243564      2.344261005
C        5.308032157     -0.015665758     -1.457872469
C        4.827883459     -1.459370613      0.419816223
H        5.465258623      0.119550387     -2.524566047
H        4.609143215     -2.447476450      0.815785089
C        5.038182438     -1.286946783     -0.948794639
H        4.987902211     -2.141245001     -1.618623685
H        5.213065710      1.760544971      1.440001117
69
1oF_one_explicit_Phosphine_opt_solvated
I       -1.643960471      0.848173674     -2.429703672
C       -1.914779391      1.359655678     -0.396798051
C       -1.280828170      0.604466468      0.598466343
C       -2.707643527      2.467137568     -0.113550990
Ni      -0.214377550     -0.906042252      0.227922598
C       -1.478218377      1.057779316      1.899750426
F       -3.308091443      3.174054678     -1.076864246
C       -2.891571083      2.871418880      1.203788779
P       -1.906934420     -2.319344209      0.262441133
P        1.608705782      0.321520227      0.270038772
F        0.825446329     -2.391348437     -0.072494826
C       -2.265251689      2.159214952      2.220389639
F       -0.877202324      0.431063794      2.935803018
F       -3.651099989      3.930956105      1.493466987
C       -1.868037129     -3.363912892      1.767444990
C       -1.767110050     -3.595122224     -1.041174968
C       -3.616279874     -1.673793278      0.157520653
C        2.348799733      0.365505744      1.944279823
C        2.913230918     -0.383582889     -0.789105646
C        1.491794797      2.086769323     -0.203999215
F       -2.423916910      2.545721430      3.488391091
C       -2.217105786     -2.635018362      3.060695305
H       -2.536120679     -4.218512908      1.606272429
H       -0.845875525     -3.757672204      1.804609875
C       -1.825301600     -3.064750849     -2.468760439
H       -0.796088539     -4.063064358     -0.850966052
H       -2.542832131     -4.349410330     -0.864363935
H       -3.721446424     -0.957513595      0.980306598
H       -3.657391746     -1.074150726     -0.759294072
C       -4.733335724     -2.712320936      0.184249870
C        2.475913725     -1.017098239      2.579503755
H        3.328448663      0.851795836      1.873539378
H        1.702541613      1.009062524      2.551316238
C        2.541015777     -0.374803638     -2.268488874
H        3.850285722      0.151075393     -0.603909842
H        3.038462470     -1.412783109     -0.442574008
C        2.812254513      2.849186453     -0.275638319
H        0.972797889      2.114524955     -1.168667270
H        0.807484616      2.548927285      0.516404931
H       -1.538666454     -1.798032436      3.240943409
H       -3.237489004     -2.238232981      3.037977426
H       -2.148308322     -3.317390824      3.913324216
H       -1.006741838     -2.363617241     -2.652629699
H       -2.765102022     -2.542081117     -2.674633833
H       -1.737140945     -3.888405256     -3.184151560
H       -4.710238659     -3.308899998      1.101753171
H       -4.665449893     -3.400041996     -0.664173900
H       -5.710559420     -2.222218886      0.133704848
H        3.122424173     -1.671002903      1.987203218
H        1.499278326     -1.504011235      2.656141592
H        2.903924903     -0.937399035      3.583618367
H        2.392430674      0.642000537     -2.647366607
H        1.616482198     -0.936301250     -2.434579720
H        3.334679227     -0.838350450     -2.862808891
H        2.632472174      3.891374594     -0.557590263
H        3.488575585      2.415639342     -1.018247894
H        3.333878713      2.851297638      0.686069304
C        6.237475758      1.031316277      0.899097369
C        6.135159525     -0.271097453      1.388144557
C        6.477506524      1.249982987     -0.457817953
H        5.946653700     -0.441942556      2.444757168
H        6.557059934      2.264694428     -0.838769288
C        6.269083474     -1.354653742      0.520239804
C        6.614959410      0.166011152     -1.325085886
H        6.183152345     -2.369004202      0.900574774
H        6.800586194      0.335998572     -2.382277888
C        6.508923109     -1.136235272     -0.836041517
H        6.609895999     -1.980668644     -1.512506621
H        6.132441619      1.876017106      1.575040090
69
1oF_one_explicit_Fluoride_opt_solvated
I        2.086301410     -0.227194354     -2.398434179
C        2.577547319     -0.428947899     -0.352503719
C        1.589564860     -0.228746056      0.620772474
C        3.884406428     -0.787686160     -0.038394507
Ni      -0.182943695      0.262017013      0.199669161
C        2.002995070     -0.436777143      1.933420137
F        4.814868903     -0.972320559     -0.980776014
C        4.255542452     -0.968265327      1.289249675
P        0.226932031      2.428092496      0.195241412
P       -0.826619335     -1.842123496      0.274633728
F       -1.909360394      0.761059661     -0.166694519
C        3.300704270     -0.794966815      2.284856147
F        1.122623401     -0.310457980      2.951451309
F        5.506134311     -1.310601944      1.608151336
C       -0.504602138      3.234821906      1.668333209
C       -0.666997354      3.292930906     -1.146027597
C        1.957991929      3.016419893      0.118493615
C       -1.348194355     -2.333541329      1.959876280
C       -2.298600170     -2.138762682     -0.762439749
C        0.385190081     -3.128328864     -0.208309360
F        3.641378650     -0.977846401      3.562487162
C        0.196102248      2.914122277      2.984149016
H       -0.528652933      4.316478489      1.489022392
H       -1.544504893      2.888720356      1.684018382
C       -0.270831141      2.875406029     -2.557068854
H       -1.718060612      3.048632586     -0.962393673
H       -0.541084372      4.371925429     -0.998529074
H        2.476803112      2.543588489      0.960168773
H        2.390416571      2.565745840     -0.782511991
C        2.158300618      4.528608532      0.125651157
C       -2.309221706     -1.334553324      2.601653922
H       -1.796379425     -3.332793099      1.911481089
H       -0.430405187     -2.415782195      2.552620929
C       -2.057960015     -1.798705814     -2.230788953
H       -2.620025763     -3.178449131     -0.631640874
H       -3.081119082     -1.493066507     -0.355175080
C       -0.133293679     -4.562000651     -0.271748975
H        0.794331673     -2.819083242     -1.176660409
H        1.212056381     -3.040425090      0.505479505
H        0.204574393      1.838991168      3.177941390
H        1.234744169      3.260924980      2.983453371
H       -0.314480001      3.405365726      3.818005028
H       -0.466890908      1.810788347     -2.711174582
H        0.791326239      3.052108220     -2.755524095
H       -0.847601360      3.440003661     -3.296421539
H        1.741912055      4.988301429      1.027594275
H        1.686138411      5.002373952     -0.740384400
H        3.224852715      4.771908845      0.093397152
H       -3.245859537     -1.259114623      2.042422097
H       -1.866436710     -0.334407183      2.635534381
H       -2.550833766     -1.640683556      3.623997386
H       -1.259317784     -2.407943010     -2.667387606
H       -1.778358688     -0.745598669     -2.328086567
H       -2.965796985     -1.969617790     -2.817969418
H        0.679565779     -5.245361976     -0.536507489
H       -0.916652391     -4.675110250     -1.027171703
H       -0.541327406     -4.891882920      0.688462599
C       -4.959429788      0.445880734      0.341008658
C       -5.519871459      0.073911034     -0.882457550
C       -5.753306348      0.449229549      1.489104758
H       -4.899767101      0.069500521     -1.775699141
H       -5.321474306      0.734896055      2.445367507
C       -6.863865622     -0.292327750     -0.959614665
C       -7.098130597      0.083538740      1.415605705
H       -7.296558729     -0.581628397     -1.914067856
H       -7.713254062      0.086812082      2.311994211
C       -7.653971724     -0.287937111      0.190846419
H       -8.701160264     -0.573817181      0.133062261
H       -3.905004694      0.714737535      0.384133132
57
Snapshot 1 - Isolated 1oF
 I         9.086786       10.218535        5.338182
 C         9.124863       11.707093        6.782447
 C         9.294437       11.507160        8.174450
 C         8.858115       12.981918        6.181618
 Ni       10.293954        9.950735        8.951545
 C         9.031528       12.758595        8.886230
 F         8.827000       13.229607        4.906352
 C         8.781307       14.188081        7.000455
 P         8.494443        9.294602       10.262642
 P        12.145003       10.300612        7.992021
 F        11.191475        8.763261        9.977140
 C         8.977399       14.088753        8.330037
 F         9.314738       12.672055       10.196989
 F         8.307692       15.380960        6.346383
 C         9.265491        9.481262       11.970865
 C         8.177932        7.518243       10.206630
 C         6.902882       10.055623        9.984564
 C        13.735927       10.259852        8.957893
 C        12.396838        9.009584        6.651423
 C        12.413471       11.764968        6.876898
 F         9.088775       15.149974        9.172834
 C         9.844151       10.929566       12.153690
 H         8.559975        9.284526       12.806591
 H        10.093326        8.746144       12.008566
 C         7.184072        6.996248       11.291621
 H         7.910207        7.280648        9.138009
 H         9.137226        6.967150       10.370689
 H         7.058150       10.564051        9.013361
 H         6.356085        9.101585        9.797758
 C         6.358463       10.950987       11.092105
 C        14.167117        9.087481        9.772960
 H        14.512672       10.496357        8.215665
 H        13.695478       11.159235        9.609015
 C        13.858521        8.754476        6.052929
 H        11.955564        8.035206        6.960499
 H        11.842038        9.479444        5.823842
 C        12.543135       13.180406        7.645096
 H        13.341556       11.516079        6.300532
 H        11.638701       11.649002        6.063562
 H         9.048887       11.652592       11.887794
 H        10.131449       11.057917       13.241160
 H        10.723963       11.150328       11.525997
 H         6.089197        7.020573       11.033471
 H         7.366791        7.291669       12.379123
 H         7.219876        5.893267       11.224174
 H         6.983142       11.879848       11.131593
 H         6.548501       10.408335       12.052495
 H         5.261972       11.040378       10.937255
 H        14.697465        8.295321        9.177840
 H        13.211258        8.606883       10.095181
 H        14.799259        9.380234       10.674883
 H        14.635886        8.471521        6.773274
 H        14.209348        9.671871        5.586620
 H        13.809395        7.940886        5.272126
 H        13.092652       13.819608        6.906377
 H        13.057832       13.140289        8.601220
 H        11.557010       13.672577        7.823985
57
Snapshot 2 - Isolated 1oF
 I         9.244285        9.719924        5.572089
 C         9.348168       11.461657        6.930812
 C         9.497974       11.409532        8.259506
 C         9.055253       12.740273        6.305788
 Ni       10.297645        9.914295        8.994341
 C         9.266487       12.647744        9.060381
 F         9.022237       12.776403        4.897159
 C         9.305617       13.913677        6.941051
 P         8.767321        9.322598       10.412470
 P        12.328460       10.367498        7.546151
 F        11.169980        8.162349        9.173916
 C         9.105942       13.852031        8.409738
 F         9.303675       12.630691       10.424175
 F         9.330930       15.064417        6.245300
 C         9.537155        9.221849       12.045492
 C         8.299133        7.619025        9.840007
 C         7.062903       10.160432       10.562219
 C        13.754614       10.256863        8.810825
 C        12.739659        9.215317        6.095993
 C        12.842778       12.149608        6.890174
 F         8.682812       14.941783        9.052622
 C         9.837990       10.537241       12.820204
 H         8.902621        8.495416       12.573225
 H        10.383727        8.606339       11.666776
 C         7.298852        6.858271       10.763397
 H         7.708237        7.765986        8.905098
 H         9.288243        7.160928        9.543832
 H         6.842368       10.867313        9.725620
 H         6.442219        9.275858       10.423899
 C         6.383025       10.937543       11.786559
 C        13.836196        9.129827        9.779929
 H        14.688396       10.232111        8.187548
 H        13.701504       11.271333        9.267125
 C        14.217945        8.793561        5.994336
 H        12.191598        8.367344        6.493286
 H        12.357344        9.660557        5.139255
 C        12.625192       13.362916        7.974797
 H        13.920311       12.060410        6.496840
 H        12.237194       12.412461        5.993709
 H         8.966175       10.822828       13.446206
 H        10.575159       10.463982       13.664425
 H        10.036137       11.297250       12.021438
 H         6.303095        7.399928       10.821391
 H         7.624095        6.782511       11.821625
 H         6.984095        5.786789       10.450027
 H         6.810630       11.982568       11.720915
 H         6.576764       10.494252       12.804597
 H         5.289885       11.081741       11.529192
 H        14.305866        9.509263       10.695522
 H        14.667657        8.476475        9.453246
 H        12.893561        8.608662        9.851963
 H        14.500444        8.169997        6.876818
 H        14.930872        9.640368        5.868432
 H        14.306216        8.096308        5.155197
 H        11.577898       13.676328        7.961905
 H        13.133680       14.287342        7.537805
 H        12.953089       13.060451        8.981601
57
Snapshot 3 - Isolated 1oF
 I         9.046172        9.455194        5.955711
 C         9.214517       11.473838        6.697038
 C         9.608334       11.442395        8.041099
 C         8.850712       12.786258        6.088239
 Ni       10.291815        9.932369        8.769726
 C         9.656472       12.718444        8.826596
 F         8.438392       12.875399        4.749570
 C         9.095623       13.870858        6.813552
 P         8.625369        9.056424       10.047823
 P        12.161517       10.457692        7.627133
 F        11.078564        8.412841        9.470216
 C         9.667435       13.937699        8.163880
 F         9.885611       12.567893       10.206272
 F         8.810831       15.039708        6.307627
 C         9.139839        8.418006       11.719224
 C         7.865967        7.493839        9.403619
 C         7.019285       10.012598       10.234079
 C        13.427522       10.485724        8.916274
 C        12.734822        9.086896        6.520081
 C        12.326751       12.134573        6.906408
 F         9.832336       15.117723        8.843613
 C         9.963965        9.447005       12.247402
 H         8.265712        8.168354       12.336908
 H         9.709784        7.481827       11.622314
 C         7.015169        6.690947       10.359455
 H         7.361047        7.659379        8.433349
 H         8.786271        6.906427        9.221871
 H         6.922638       10.471049        9.241879
 H         6.033720        9.556780       10.421110
 C         7.080653       11.072637       11.336273
 C        14.348606        9.263016        9.302996
 H        14.064154       11.344687        8.637335
 H        12.914937       10.799354        9.853237
 C        13.972225        9.368829        5.696302
 H        13.093476        8.307547        7.292491
 H        11.910883        8.572001        5.969498
 C        13.089587       13.147436        7.814429
 H        13.072167       11.963875        6.079781
 H        11.338730       12.501916        6.527470
 H        10.059163        9.536266       13.352614
 H        10.989526        9.311125       11.822165
 H         9.651182       10.455690       11.932425
 H         6.181406        7.341115       10.773566
 H         7.376769        6.152080       11.263928
 H         6.562275        5.903240        9.742229
 H         7.859269       11.854917       11.298173
 H         7.182910       10.478125       12.272551
 H         6.073947       11.478927       11.316046
 H        13.649991        8.445485        9.553441
 H        15.000349        9.566008       10.124793
 H        15.058056        8.990921        8.488350
 H        14.807109        9.709128        6.328861
 H        13.791388       10.218528        4.988163
 H        14.285938        8.522612        5.050094
 H        12.750827       13.076969        8.894506
 H        13.031069       14.086087        7.244974
 H        14.169971       12.881200        7.839151
57
Snapshot 4 - Isolated 1oF
 I         7.672362        9.871978        5.841908
 C         8.449910       11.668650        6.540912
 C         9.140607       11.723993        7.855788
 C         8.295752       12.865752        5.809806
 Ni       10.301718       10.180269        8.653574
 C         9.658424       12.965678        8.175055
 F         7.398642       12.778290        4.791620
 C         8.700773       14.134511        6.302290
 P         8.558586        9.347755        9.731185
 P        12.394044       10.544792        7.823753
 F        11.080196        8.804362        9.663946
 C         9.406202       14.203456        7.484043
 F        10.167789       13.223185        9.401616
 F         8.537520       15.214314        5.406522
 C         9.214995        9.321198       11.459106
 C         8.364045        7.520572        9.193295
 C         6.846092        9.995041       10.112179
 C        13.700556        9.836138        8.933737
 C        12.523384        9.739930        6.130508
 C        13.181683       12.093517        7.216361
 F         9.980022       15.415336        7.817553
 C        10.231817       10.481588       11.863127
 H         8.289485        9.285298       12.113022
 H         9.744994        8.351596       11.694264
 C         7.588966        6.476105       10.031159
 H         8.024599        7.584379        8.143081
 H         9.433535        7.233898        9.054232
 H         6.121877        9.817109        9.267176
 H         6.450968        9.341499       10.933977
 C         6.843244       11.487725       10.495338
 C        14.737754        8.864587        8.202862
 H        14.176661       10.570900        9.623467
 H        13.116979        9.131975        9.586191
 C        12.765691       10.497735        4.800222
 H        13.434529        9.091690        6.171546
 H        11.686626        9.060835        6.136686
 C        13.072638       13.319051        8.132550
 H        14.124170       11.818706        6.685320
 H        12.467250       12.290105        6.413381
 H        10.461796       10.520161       12.967322
 H        11.236431       10.283487       11.475824
 H         9.971240       11.523749       11.586177
 H         6.531109        6.679880       10.332477
 H         8.046455        5.987505       10.889581
 H         7.401076        5.637733        9.334519
 H         6.990936       12.032986        9.559552
 H         7.706833       11.556330       11.164782
 H         5.947440       11.783422       11.009214
 H        14.269774        8.047494        7.591329
 H        15.176719        8.244060        9.034921
 H        15.420251        9.468800        7.563586
 H        13.862171       10.629665        4.580101
 H        12.284550       11.516051        4.698273
 H        12.406844        9.888667        3.956761
 H        13.672366       14.141074        7.703062
 H        13.574800       13.093947        9.074117
 H        12.008299       13.381216        8.301174
57
Snapshot 5 - Isolated 1oF
 I         7.304234        9.729979        5.772475
 C         8.451173       11.468112        6.474743
 C         9.281220       11.492168        7.633188
 C         8.215796       12.548210        5.555544
 Ni       10.277812       10.200819        8.479484
 C         9.741087       12.754870        7.943357
 F         7.382866       12.551564        4.480588
 C         8.585462       13.795098        5.904815
 P         8.715734        9.630837        9.936106
 P        12.151627       11.079321        7.371602
 F        11.321208        8.778851        8.885601
 C         9.639829       13.863615        6.987866
 F        10.469212       13.012635        9.008825
 F         8.391041       14.980079        5.245831
 C         9.385347       10.071105       11.715370
 C         8.548692        7.806358       10.070433
 C         7.014762       10.349813        9.772281
 C        13.640427       10.372192        8.168344
 C        12.214772       10.344098        5.692340
 C        12.765727       12.883222        7.230063
 F        10.126461       15.089624        7.491925
 C         9.794157       11.477120       12.223145
 H         8.551697        9.661285       12.362742
 H        10.251808        9.373322       11.839413
 C         7.593147        7.261880       11.216865
 H         8.065442        7.567914        9.093513
 H         9.584879        7.379009       10.070224
 H         6.894509       10.470456        8.672068
 H         6.229290        9.623457       10.135743
 C         6.830175       11.584070       10.523462
 C        14.944939       10.262005        7.264107
 H        13.812172       11.035072        9.051769
 H        13.319227        9.408374        8.628853
 C        11.258787       11.129667        4.776609
 H        13.264876       10.184653        5.359517
 H        11.771387        9.302570        5.849204
 C        13.657253       13.505478        8.344559
 H        13.522154       12.808142        6.417826
 H        12.048110       13.583558        6.755147
 H        10.870098       11.696771       12.157443
 H         9.333867       12.426117       11.794382
 H         9.538114       11.445249       13.315167
 H         6.765442        7.959651       11.489693
 H         8.114240        7.132846       12.207143
 H         7.184747        6.260056       11.101115
 H         7.144397       11.511560       11.599311
 H         5.714517       11.586717       10.410032
 H         7.303107       12.456567        9.977242
 H        14.868052        9.275051        6.712250
 H        15.839955       10.227105        7.942162
 H        15.000419       11.092753        6.481933
 H        11.811040       11.975016        4.319529
 H        10.384663       11.551541        5.281288
 H        10.787199       10.457483        3.993916
 H        13.585109       14.623183        8.274727
 H        14.734215       13.249232        8.143546
 H        13.279799       13.178399        9.351350
57
Snapshot 6 - Isolated 1oF
 I         7.627049        9.697503        5.919585
 C         8.591528       11.583952        6.405891
 C         9.373625       11.674194        7.565103
 C         7.879320       12.588078        5.778944
 Ni       10.299714       10.189631        8.487066
 C         9.538293       13.015146        7.887933
 F         6.744686       12.333016        5.056612
 C         8.459558       13.960062        5.841685
 P         8.552119        9.754720        9.864261
 P        12.041260       10.622986        7.093848
 F        11.494128        9.329691        9.765058
 C         9.208405       14.047389        7.019535
 F        10.139960       13.586675        9.016713
 F         7.872891       14.975771        5.089181
 C         9.183419       10.348857       11.498424
 C         8.717793        7.879228       10.121939
 C         6.757775       10.104331        9.622999
 C        13.556444        9.632571        7.558064
 C        11.816192       10.012164        5.318985
 C        12.557607       12.408070        6.852281
 F         9.412774       15.286638        7.454914
 C         9.858002       11.742830       11.527354
 H         8.403960       10.346350       12.292411
 H        10.001501        9.634942       11.748538
 C         8.075271        7.215927       11.275573
 H         8.116322        7.531212        9.230166
 H         9.819987        7.735926       10.071034
 H         6.417737        9.430264        8.806355
 H         6.159823        9.812241       10.537595
 C         6.466036       11.645415        9.234758
 C        14.836896       10.377379        7.276208
 H        13.369640        9.604489        8.647959
 H        13.566970        8.590700        7.206722
 C        10.974009       10.790011        4.234075
 H        12.879085       10.070999        4.928450
 H        11.588066        8.921295        5.428144
 C        13.018270       13.098994        8.165832
 H        13.099847       12.390978        5.898972
 H        11.675157       13.009988        6.523575
 H         9.331624       12.556081       10.949580
 H        10.029073       12.017741       12.577830
 H        10.833170       11.789381       10.968641
 H         6.986346        7.350239       11.302554
 H         8.376203        7.519251       12.269064
 H         8.128332        6.070399       11.218705
 H         6.041624       11.850424        8.207651
 H         7.526623       12.002536        9.380293
 H         5.929729       12.110269       10.121213
 H        14.825383       10.849206        6.270257
 H        15.637768        9.591008        7.334583
 H        15.106375       11.049664        8.079537
 H        10.468815       10.075112        3.529152
 H        11.652835       11.470920        3.622566
 H        10.156171       11.380736        4.654804
 H        13.323777       14.142653        7.829092
 H        13.804498       12.489371        8.733716
 H        12.201076       13.304644        8.887572
57
Snapshot 7 - Isolated 1oF
 I         8.059007        8.840921        5.949827
 C         8.302449       10.963522        6.508398
 C         9.363762       11.382336        7.306646
 C         7.296897       11.950452        6.047682
 Ni       10.316909       10.194130        8.498341
 C         9.187801       12.645705        7.743108
 F         6.244759       11.536901        5.186774
 C         7.378879       13.335480        6.373711
 P         8.762766        9.562501        9.921844
 P        12.122279        9.880646        6.942600
 F        11.311184        8.846750        9.316037
 C         8.395950       13.752517        7.253222
 F        10.005241       12.990733        8.864910
 F         6.592657       14.369643        5.942790
 C         9.287428        9.601203       11.635747
 C         8.500983        7.735990        9.688726
 C         7.028766       10.356974        9.628085
 C        13.513895        9.176036        7.905143
 C        11.676411        8.603046        5.702445
 C        12.818198       11.235961        5.726330
 F         8.212037       14.838634        8.121511
 C         9.397429       11.033794       12.282085
 H         8.552524        8.956174       12.145929
 H        10.315864        9.168993       11.704297
 C         7.518344        7.069740       10.612089
 H         8.320646        7.542964        8.615121
 H         9.557173        7.438622        9.910726
 H         6.685493        9.819468        8.721323
 H         6.347674       10.008855       10.454237
 C         6.779685       11.890688        9.443108
 C        14.443185        8.275527        7.172847
 H        14.087818        9.983130        8.442723
 H        13.013000        8.629871        8.718909
 C        11.420192        9.033329        4.218911
 H        12.288428        7.712459        5.736370
 H        10.728491        8.249274        6.180122
 C        13.531611       12.297284        6.594377
 H        13.432323       10.704318        4.978268
 H        11.944888       11.743260        5.238425
 H         9.851851       10.851788       13.299638
 H        10.105332       11.608954       11.706059
 H         8.528546       11.722515       12.217608
 H         6.500802        7.560465       10.655945
 H         7.817937        7.036747       11.664557
 H         7.407113        5.953497       10.520578
 H         5.794770       11.979164        9.061745
 H         7.452720       12.285687        8.717263
 H         6.944427       12.268907       10.445243
 H        13.996350        7.394184        6.646851
 H        15.187928        7.989595        7.960368
 H        15.008456        8.860368        6.437644
 H        12.104993        8.323469        3.674661
 H        11.772288       10.067346        3.959743
 H        10.424160        8.851862        3.811595
 H        14.083961       12.965407        5.947977
 H        14.383492       11.788852        7.075395
 H        12.816417       12.742964        7.268933
57
Snapshot 8 - Isolated 1oF
 I         7.788137        8.909454        6.248274
 C         8.254907       10.987596        6.396791
 C         9.187993       11.396886        7.355515
 C         7.322199       11.879066        5.614259
 Ni       10.295465       10.205232        8.500584
 C         9.340106       12.845968        7.534664
 F         6.374388       11.281011        4.859298
 C         7.384996       13.180296        5.928628
 P         8.720824        9.774555       10.086730
 P        11.926361        9.818543        7.281572
 F        11.158319        9.292019        9.952202
 C         8.292444       13.650835        6.991271
 F        10.024899       13.563856        8.400728
 F         6.320353       13.921484        5.532882
 C         9.356074       10.011854       11.835721
 C         8.469049        7.916591       10.049259
 C         7.011143       10.539840        9.946229
 C        13.583873        9.449406        8.142455
 C        11.546848        8.104206        6.507513
 C        12.453876       11.011982        6.150729
 F         8.362910       14.958332        7.092143
 C         9.915421       11.440410       11.835743
 H         8.571767        9.895702       12.640057
 H        10.100368        9.219823       12.067261
 C         7.634128        7.309400       11.171891
 H         7.977640        7.710610        9.076071
 H         9.442158        7.424538       10.025630
 H         6.869176       10.842643        8.896174
 H         6.334096        9.647005        9.970159
 C         6.516665       11.629131       10.929960
 C        14.922935        9.418760        7.325950
 H        13.520948       10.334355        8.833350
 H        13.436131        8.535808        8.766389
 C        11.500656        8.018372        4.973911
 H        12.434585        7.488847        6.855867
 H        10.728236        7.584403        7.025246
 C        12.956366       12.250676        6.991711
 H        13.291911       10.592907        5.569980
 H        11.548096       11.288888        5.557715
 H         9.575296       12.065481       12.664564
 H        11.072948       11.467639       11.851736
 H         9.701750       11.973954       10.875590
 H         6.960261        7.847071       11.828033
 H         8.315944        6.754857       11.903943
 H         6.985088        6.521492       10.726893
 H         5.447045       11.785457       10.652225
 H         7.118126       12.517803       10.725019
 H         6.600282       11.266623       11.966715
 H        14.610659        9.011944        6.366501
 H        15.730105        8.753928        7.741298
 H        15.401596       10.430157        7.270527
 H        10.681640        7.387666        4.605566
 H        12.453156        7.678651        4.578229
 H        11.325455        9.047338        4.568438
 H        12.743355       13.124577        6.364698
 H        13.928050       12.157882        7.450782
 H        12.209538       12.297568        7.792886
57
Snapshot 9 - Isolated 1oF
 I         7.624865        8.661652        6.589700
 C         8.168794       10.810586        6.965910
 C         9.252020       11.292158        7.651331
 C         7.568376       11.599776        5.925007
 Ni       10.300888       10.195360        8.500707
 C         9.383845       12.805740        7.710972
 F         6.496192       11.332145        5.162353
 C         7.780725       13.019967        5.942133
 P         8.603087       10.272124       10.153321
 P        12.148705        9.866572        7.048086
 F        10.746842        8.607068        9.264149
 C         8.727598       13.573607        6.850509
 F        10.313038       13.260322        8.672712
 F         7.399305       13.886508        4.918689
 C         9.697873       10.578248       11.714161
 C         7.906591        8.557879       10.610253
 C         7.143775       11.475980       10.187699
 C        13.964458       10.005135        7.632851
 C        11.823449        8.213756        6.236508
 C        12.198131       11.256667        5.657991
 F         9.339252       14.772067        6.554400
 C        10.738126       11.595455       11.463063
 H         9.047858       10.891808       12.593793
 H         9.895837        9.508741       11.932711
 C         7.313155        8.569714       12.088342
 H         7.108651        8.253630        9.892675
 H         8.818913        7.996817       10.321417
 H         7.076834       11.711575        9.087983
 H         6.280649       10.819533       10.365497
 C         7.288744       12.810296       10.952393
 C        14.757511        8.700315        7.401019
 H        14.439838       10.919429        7.282506
 H        13.844887       10.048457        8.728892
 C        11.832378        8.066059        4.724940
 H        12.317558        7.481680        6.895861
 H        10.778963        8.063953        6.624492
 C        12.768780       12.483141        6.390391
 H        12.781979       10.977120        4.705052
 H        11.153787       11.503918        5.410322
 H        11.480733       11.843696       12.282192
 H        11.312619       11.367868       10.548136
 H        10.186423       12.568184       11.392653
 H         6.287136        9.021884       12.168965
 H         7.960665        9.069462       12.774288
 H         7.115339        7.616026       12.585670
 H         6.276068       13.206971       11.202806
 H         7.880335       13.428526       10.197220
 H         7.917470       12.632944       11.901309
 H        14.139661        7.741278        7.322668
 H        15.415121        8.704450        8.291810
 H        15.430894        8.814703        6.496031
 H        12.303210        7.101870        4.453757
 H        12.343502        8.874749        4.206161
 H        10.781914        8.111004        4.449372
 H        12.229293       13.400501        6.103471
 H        13.868369       12.503292        6.180592
 H        12.745278       12.298257        7.492916
57
Snapshot 10 - Isolated 1oF
 I         7.086010        9.089188        6.815656
 C         8.078735       10.988338        6.549145
 C         9.385612       11.346932        7.305343
 C         7.428872       11.907740        5.735601
 Ni       10.302148       10.221354        8.494169
 C         9.745607       12.581546        7.071651
 F         6.361749       11.505789        5.016346
 C         8.046775       13.119511        5.503060
 P         8.939358       10.519485       10.110314
 P        12.063849        9.853945        7.016130
 F        11.373477        8.957148        9.174707
 C         9.090119       13.586823        6.302821
 F        10.880477       13.118198        7.850994
 F         7.260776       14.021280        4.793578
 C         9.814035       11.179785       11.592280
 C         8.470441        8.688343       10.543682
 C         7.246722       11.267468        9.931789
 C        13.673205        9.310081        7.624740
 C        11.579603        8.497445        5.937396
 C        12.229476       11.110464        5.613293
 F         9.573155       14.831253        6.008410
 C        10.346250       12.607554       11.583761
 H         9.202929       11.020361       12.516619
 H        10.537263       10.342615       11.585676
 C         7.384385        8.336943       11.492899
 H         8.323057        8.102569        9.574568
 H         9.455427        8.476350       10.984121
 H         6.887815       11.165565        8.893820
 H         6.747677       10.473264       10.551036
 C         7.060969       12.689741       10.701770
 C        15.037175        9.692955        6.960663
 H        13.695679        9.588677        8.701743
 H        13.692644        8.192024        7.730219
 C        12.747180        7.925434        5.065735
 H        10.853374        7.761022        6.402043
 H        10.949845        9.134414        5.302712
 C        13.427427       12.150164        5.352586
 H        12.070393       10.514249        4.694841
 H        11.295585       11.700130        5.538490
 H        10.728860       12.756124       12.602853
 H        11.178451       12.747867       10.915474
 H         9.646235       13.372512       11.233537
 H         6.303671        8.699244       11.369061
 H         7.641531        8.595440       12.540815
 H         7.330878        7.232355       11.383082
 H         6.029027       12.816376       10.911580
 H         7.529976       13.438726        9.995841
 H         7.665530       12.638268       11.628027
 H        15.049140        9.890526        5.885239
 H        15.624686        8.772674        7.057658
 H        15.426335       10.540569        7.559336
 H        12.305222        7.598880        4.087395
 H        13.226054        7.081301        5.565773
 H        13.499172        8.726077        4.891346
 H        13.190884       12.674969        4.404823
 H        14.384362       11.629346        5.234009
 H        13.445386       12.903905        6.175052
57
Snapshot 11 - Isolated 1oF
 I         6.865705        9.024418        6.840042
 C         8.031527       10.841513        6.795962
 C         9.280970       11.171445        7.378082
 C         7.441233       11.873448        5.991188
 Ni       10.311650       10.189305        8.512860
 C         9.751815       12.543900        7.372294
 F         6.207312       11.878425        5.290240
 C         8.263465       13.033093        5.467305
 P         9.081038       10.247973       10.400888
 P        11.849549        9.714407        6.924654
 F        11.517014        9.470309        9.989384
 C         9.348668       13.335773        6.248691
 F        10.964817       12.860900        7.961223
 F         7.597234       13.921266        4.630576
 C        10.058758       11.056985       11.823223
 C         8.632742        8.494824       10.762840
 C         7.468967       11.140906       10.632536
 C        13.256867        9.664262        8.088076
 C        11.397411        8.137460        6.037495
 C        12.340137       10.788399        5.638184
 F        10.068810       14.484011        5.935131
 C        10.938540       12.359435       11.380754
 H         9.229752       11.350555       12.479213
 H        10.856448       10.513700       12.375684
 C         8.289881        8.159846       12.273890
 H         7.762579        8.412739       10.066047
 H         9.408051        7.736860       10.430290
 H         6.930617       11.198539        9.652188
 H         6.761517       10.683589       11.314720
 C         7.706402       12.686444       11.065981
 C        14.578672        9.171165        7.568315
 H        13.386729       10.763182        8.315345
 H        12.960485        9.186059        9.063137
 C        12.226285        7.478561        4.872364
 H        11.143341        7.395204        6.787102
 H        10.406239        8.374860        5.557499
 C        13.053312       12.076546        6.126680
 H        12.986678       10.264851        4.866702
 H        11.401688       10.976014        5.117388
 H        11.957977       12.143136       10.998280
 H        10.449191       12.843989       10.511952
 H        11.113592       12.952611       12.288922
 H         7.222618        8.232468       12.455359
 H         8.805099        8.951447       12.901784
 H         8.606710        7.137567       12.711981
 H         6.664904       13.120724       10.939805
 H         8.304022       13.107051       10.296131
 H         8.140506       12.820292       12.047619
 H        14.715359        8.256866        8.179729
 H        15.386405        9.870194        7.799797
 H        14.585949        9.075944        6.469289
 H        11.836939        6.434172        4.755828
 H        13.343845        7.452268        5.017007
 H        11.931148        8.082539        3.978728
 H        13.032039       12.713126        5.246936
 H        14.055797       11.799240        6.457111
 H        12.590706       12.606768        6.946467
57
Snapshot 12 - Isolated 1oF
 I         6.957263        9.210356        6.917218
 C         8.189552       10.995342        6.533138
 C         9.381195       11.224730        7.097997
 C         7.586676       11.855576        5.577548
 Ni       10.303514       10.208590        8.498301
 C         9.912748       12.622840        6.910602
 F         6.578696       11.430342        4.830521
 C         8.284533       12.987203        5.085061
 P         9.110833       10.576526       10.203666
 P        11.681974        9.550292        6.865742
 F        11.065332        8.817687        9.317630
 C         9.491487       13.369875        5.769152
 F        11.077585       13.039565        7.559256
 F         7.702763       13.868658        4.275341
 C        10.012260       11.612233       11.504270
 C         8.471579        8.967180       10.819777
 C         7.628225       11.477535       10.064927
 C        13.365337        9.225181        7.559988
 C        10.766098        7.972851        6.465446
 C        12.091533       10.417702        5.179612
 F        10.075314       14.570751        5.416503
 C        11.539446       11.634026       11.293757
 H         9.548223       12.618961       11.439958
 H         9.686687       11.146397       12.451763
 C         7.550230        9.098866       12.028760
 H         7.782256        8.641339       10.015030
 H         9.305634        8.275942       10.761057
 H         6.980009       10.911284        9.408353
 H         7.164742       11.498873       11.056948
 C         7.869454       12.871376        9.485146
 C        14.658091        9.200127        6.634115
 H        13.224810       10.118751        8.227785
 H        13.379955        8.307558        8.170115
 C        11.283081        6.982173        5.485034
 H        10.774627        7.560829        7.494397
 H         9.709232        8.267933        6.285006
 C        12.677476       11.857890        5.242295
 H        12.815088        9.760854        4.683053
 H        11.116875       10.496523        4.623779
 H        11.995768       12.626629       11.049315
 H        11.996114       11.369163       12.311550
 H        11.743752       10.765261       10.588722
 H         6.798975        9.909536       11.728607
 H         8.022397        9.259797       13.022685
 H         7.088972        8.126682       12.276301
 H         7.179811       13.503621       10.006605
 H         7.585322       12.846670        8.376574
 H         8.907655       13.206934        9.656079
 H        14.582994        9.760402        5.723128
 H        14.706049        8.108276        6.353788
 H        15.440166        9.718459        7.248885
 H        10.900549        5.962442        5.781565
 H        12.387523        6.974762        5.497020
 H        10.863613        7.192019        4.475934
 H        12.786592       12.162739        4.175600
 H        13.736743       11.831307        5.599919
 H        12.044272       12.536114        5.834315
57
Snapshot 13 - Isolated 1oF
 I         7.618936        9.072545        6.970180
 C         8.474733       10.942388        6.484094
 C         9.670834       11.215358        7.196615
 C         7.955038       11.540890        5.298698
 Ni       10.333543       10.193742        8.506577
 C        10.331131       12.359578        6.815843
 F         6.694391       11.376643        4.779192
 C         8.595966       12.869689        5.133314
 P         9.358430       11.270004       10.061339
 P        11.566573        9.273240        6.923141
 F        11.106264        8.920501        9.674709
 C         9.775200       13.092676        5.784413
 F        11.566685       12.771816        7.448644
 F         8.121248       13.871801        4.222606
 C        10.519516       11.533578       11.471192
 C         7.995537       10.280692       10.835877
 C         8.400857       12.833512       10.072556
 C        13.504274        9.656792        7.225190
 C        10.924021        7.544595        7.198260
 C        11.571615        9.463475        5.095570
 F        10.415618       14.343569        5.261344
 C        11.572333       12.718253       11.343421
 H         9.964903       11.659816       12.399938
 H        10.888224       10.467270       11.539598
 C         7.144533       10.796147       12.045506
 H         7.371401        9.878786       10.002934
 H         8.709206        9.469180       11.147565
 H         7.368785       12.654255        9.656525
 H         8.303408       12.899652       11.190883
 C         9.110467       14.136494        9.482177
 C        14.532534        9.382420        6.209172
 H        13.416832       10.738291        7.450089
 H        13.794955        9.283554        8.201779
 C        11.906572        6.420136        6.859065
 H        10.695359        7.532162        8.254320
 H         9.999969        7.513754        6.562036
 C        11.729347        8.056603        4.473030
 H        10.690733        9.952368        4.592482
 H        12.447338       10.037333        4.834708
 H        12.438696       12.672019       12.052037
 H        11.936172       12.746313       10.263151
 H        11.084288       13.664804       11.624664
 H         6.202218       11.265828       11.808863
 H         7.868362       11.532330       12.473453
 H         6.793130       10.027407       12.801867
 H         8.971169       15.062971       10.117268
 H         8.799792       14.375155        8.400452
 H        10.159737       13.822824        9.517828
 H        15.430652        9.985647        6.392725
 H        14.087200        9.494219        5.149319
 H        14.866339        8.312678        6.254750
 H        11.810103        5.721028        7.717973
 H        12.943341        6.780016        6.884623
 H        11.663404        5.945024        5.920249
 H        11.821533        8.108750        3.365210
 H        10.847267        7.501634        4.799407
 H        12.581114        7.454360        4.852842
57
Snapshot 14 - Isolated 1oF
 I         7.432725        9.204000        7.084362
 C         8.466973       11.025406        6.540577
 C         9.737593       11.264740        7.205621
 C         7.909041       11.708364        5.530574
 Ni       10.290476       10.199744        8.514174
 C        10.353319       12.409704        6.738138
 F         6.744651       11.446919        4.918356
 C         8.497591       13.145620        5.292082
 P         9.717866       11.575668       10.237916
 P        11.587657        8.915484        7.319518
 F        10.817903        9.298192       10.004147
 C         9.669801       13.340791        5.877028
 F        11.407531       13.053764        7.296159
 F         7.999353       13.918339        4.327409
 C        11.182839       11.883980       11.410788
 C         8.260285       10.637148       11.032982
 C         8.956854       13.312217       10.163961
 C        13.161129        9.685262        7.939466
 C        11.743175        7.049358        7.459532
 C        11.289774        9.317007        5.467422
 F        10.345022       14.477069        5.449935
 C        12.452576       12.303707       10.704591
 H        10.808664       12.673175       12.120063
 H        11.337196       10.998198       12.021422
 C         7.994780       11.088171       12.426302
 H         7.368185       10.853696       10.324167
 H         8.424004        9.530040       11.047130
 H         7.929657       13.172382        9.753512
 H         8.777966       13.737507       11.227695
 C         9.658875       14.373446        9.313949
 C        14.571519        9.347558        7.424062
 H        12.910048       10.772057        7.866705
 H        13.082676        9.617321        9.045756
 C        12.728709        6.389562        6.431667
 H        11.806541        6.718698        8.547493
 H        10.753055        6.626465        7.166892
 C        12.452306        9.154083        4.474107
 H        10.388758        8.693027        5.351852
 H        10.857567       10.368296        5.523849
 H        13.252795       11.716372       11.158731
 H        12.606503       12.091019        9.644442
 H        12.544827       13.410894       10.828253
 H         7.888608       12.223785       12.363892
 H         8.631704       10.812850       13.262567
 H         7.021075       10.628420       12.677381
 H         9.037361       15.293131        9.412672
 H         9.618899       13.992606        8.244828
 H        10.672323       14.680672        9.737662
 H        15.342750        9.160787        8.210578
 H        14.738703       10.105618        6.660948
 H        14.676923        8.389030        6.865369
 H        12.514702        5.309351        6.433864
 H        13.791840        6.636297        6.609937
 H        12.400193        6.690033        5.375689
 H        12.239208        8.440158        3.686212
 H        13.438887        8.862970        4.867211
 H        12.595749       10.156363        4.125279
57
Snapshot 15 - Isolated 1oF
 I         7.273486        9.333928        7.305904
 C         8.402663       10.900527        6.357889
 C         9.678582       11.277681        7.038511
 C         7.862776       11.670587        5.344916
 Ni       10.309396       10.197455        8.502351
 C        10.394811       12.127514        6.357872
 F         6.550827       11.433352        4.906454
 C         8.579971       12.696277        4.760765
 P         9.744525       11.482127       10.040668
 P        11.985112        8.983201        7.239501
 F        10.657845        8.885255        9.878648
 C         9.855282       13.060886        5.300265
 F        11.614597       12.542110        6.897444
 F         8.259953       13.435249        3.713584
 C        11.259268       11.637050       11.134820
 C         8.439077       10.990725       11.129505
 C         9.321571       13.168918        9.460226
 C        13.581484        9.462626        8.123603
 C        11.574515        7.096543        7.646052
 C        12.423606        9.297345        5.491300
 F        10.678586       13.888664        4.746532
 C        12.313295       12.235868       10.320233
 H        10.980618       12.248507       12.023319
 H        11.562217       10.590378       11.491017
 C         8.337826       11.749722       12.561328
 H         7.502219       11.269414       10.529855
 H         8.377400        9.846572       11.101200
 H         9.530010       13.235768        8.359640
 H         8.186914       13.279601        9.461206
 C        10.039074       14.323262       10.169230
 C        14.581543        8.193852        8.254922
 H        14.057891       10.361593        7.632043
 H        13.334184        9.866798        9.158797
 C        11.817131        5.688925        6.875398
 H        11.916127        7.019227        8.715258
 H        10.489730        7.322659        7.900175
 C        13.678026        8.733464        4.810065
 H        11.538192        9.101317        4.820738
 H        12.534148       10.432281        5.379968
 H        13.282613       12.411795       10.830194
 H        12.468149       11.450334        9.532664
 H        12.123306       13.037832        9.622460
 H         8.164650       12.829482       12.506500
 H         9.349015       11.667876       13.056095
 H         7.635181       11.203406       13.234048
 H         9.741345       15.244593        9.575795
 H        11.121408       14.306650       10.131831
 H         9.802032       14.358047       11.225378
 H        15.211018        8.312856        9.176807
 H        15.413058        8.187974        7.518459
 H        14.045017        7.240179        8.245229
 H        11.206145        4.965278        7.509257
 H        12.895809        5.361542        6.926728
 H        11.402524        5.619611        5.842397
 H        14.387273        9.527424        4.471389
 H        13.413933        8.065469        3.949984
 H        14.273983        8.084966        5.498751
57
Snapshot 16 - Isolated 1oF
 I         7.290615        9.674640        7.076268
 C         8.672669       10.922011        6.204401
 C         9.812653       11.197993        6.931967
 C         8.188107       11.698052        5.044270
 Ni       10.291999       10.209527        8.495391
 C        10.571425       12.349912        6.334662
 F         7.120511       11.310529        4.315622
 C         9.106847       12.575693        4.404225
 P         9.335312       12.242078        9.577771
 P        11.632074        8.754285        7.482795
 F        10.374587        9.012930       10.030691
 C        10.216778       12.935311        5.178007
 F        11.649912       12.751912        7.074116
 F         8.796925       13.349380        3.286591
 C        10.440284       12.330590       11.044484
 C         7.851962       11.394428       10.316756
 C         8.979982       13.933002        8.879880
 C        13.049287        8.792777        8.705956
 C        10.766039        7.085089        7.545691
 C        12.056617        8.975000        5.735570
 F        10.836802       14.112960        4.809789
 C        11.809757       12.966013       10.604171
 H        10.110017       13.002127       11.813036
 H        10.505953       11.260029       11.295570
 C         7.015700       12.149848       11.352702
 H         7.217906       10.746592        9.685102
 H         8.448039       10.641783       10.859388
 H         9.903923       14.322527        8.439697
 H         8.212739       13.840801        8.119590
 C         8.608728       14.946801        9.929067
 C        14.325505        7.904260        8.683705
 H        13.378575        9.867725        8.554662
 H        12.469861        8.625467        9.643294
 C        11.614579        5.849089        7.070696
 H        10.673526        6.925289        8.657258
 H         9.817361        7.204439        7.037538
 C        13.288076        8.063981        5.171114
 H        11.192465        8.641109        5.146254
 H        12.329870       10.018444        5.402657
 H        12.682279       12.267820       10.713153
 H        11.902307       13.209559        9.481590
 H        12.045854       13.890986       11.179503
 H         7.799051       12.569136       12.041695
 H         6.316532       11.482470       11.915135
 H         6.397870       13.010350       11.002441
 H         7.762268       15.625985        9.609282
 H         9.426065       15.506061       10.330606
 H         8.086873       14.506243       10.758826
 H        15.224530        8.350925        9.206646
 H        14.554626        7.669434        7.657804
 H        14.303290        6.921789        9.171280
 H        10.948662        4.973322        7.164200
 H        12.522688        5.741153        7.700611
 H        11.892930        5.882668        6.033315
 H        13.284308        8.188053        4.063989
 H        13.082931        7.027854        5.404967
 H        14.316880        8.369530        5.520840
57
Snapshot 17 - Isolated 1oF
 I         7.133724        9.323895        6.653716
 C         8.679838       10.712743        6.222243
 C         9.784039       10.993973        6.948260
 C         8.283600       11.527399        5.072634
 Ni       10.313253       10.204429        8.487138
 C        10.688870       12.038198        6.473540
 F         7.418556       11.054175        4.178953
 C         9.167025       12.494802        4.593748
 P         9.195315       11.697922        9.541367
 P        11.811672        8.951848        7.457934
 F        10.591145        9.348411       10.009168
 C        10.454802       12.807450        5.422764
 F        11.903795       12.174668        7.175036
 F         8.860651       13.248199        3.597807
 C        10.295018       12.462722       10.802063
 C         7.870902       11.125137       10.667325
 C         8.801504       13.253755        8.483294
 C        13.305621        8.763330        8.591181
 C        11.355268        7.172838        7.535985
 C        12.241049        9.497116        5.738857
 F        11.121040       13.855040        4.955450
 C        11.157067       13.574232       10.223006
 H         9.551271       12.841401       11.530220
 H        10.930362       11.654173       11.197067
 C         7.425446       11.970411       11.828061
 H         7.033938       10.875797       10.014160
 H         8.164354       10.077750       10.883839
 H         9.848859       13.519923        8.364064
 H         8.295051       12.872751        7.594605
 C         8.068364       14.475180        8.948956
 C        14.059025        7.460436        8.661113
 H        13.934584        9.671082        8.458582
 H        12.774263        8.848747        9.572653
 C        11.863847        6.150566        6.501077
 H        11.520535        6.922626        8.581604
 H        10.266768        7.196163        7.400836
 C        13.461801        8.765976        5.118363
 H        11.282642        9.646761        5.204799
 H        12.583556       10.519906        6.034552
 H        11.768190       13.230163        9.357192
 H        10.536229       14.470821       10.032676
 H        11.872154       14.084234       10.926492
 H         6.870068       12.761269       11.315133
 H         8.173004       12.535770       12.452435
 H         6.807203       11.406942       12.576118
 H         8.118483       15.260613        8.199866
 H         8.672651       15.016493        9.762806
 H         7.030777       14.372518        9.394184
 H        14.999083        7.480671        9.234794
 H        14.383641        7.034732        7.679632
 H        13.564558        6.686090        9.265742
 H        12.017271        5.123998        6.885650
 H        12.805628        6.486522        6.061566
 H        11.070829        6.058069        5.709019
 H        13.866864        9.342854        4.256020
 H        13.165541        7.731720        4.812019
 H        14.257929        8.841220        5.823065
57
Snapshot 18 - Isolated 1oF
 I         7.433009        8.788989        6.492777
 C         8.602000       10.564363        6.098923
 C         9.705544       10.965000        6.856978
 C         8.215524       11.268414        4.842416
 Ni       10.294514       10.227480        8.496812
 C        10.288382       12.202253        6.454009
 F         7.028258       10.943126        4.300673
 C         8.929509       12.413882        4.470807
 P         9.406235       11.878932        9.960979
 P        11.707999        8.944741        7.455614
 F        10.736755        9.397888       10.279214
 C        10.111329       12.828218        5.155151
 F        11.448965       12.604662        7.070861
 F         8.538360       13.039547        3.249007
 C        10.759624       12.670805       10.940744
 C         8.421353       11.055269       11.287459
 C         8.689290       13.293905        9.129540
 C        13.077510        8.611665        8.668066
 C        10.867455        7.320662        7.215138
 C        12.486621        9.313446        5.869105
 F        10.830221       13.953880        4.758029
 C        11.994116       13.077826       10.179763
 H        10.448110       13.580762       11.547479
 H        11.073554       11.872046       11.671148
 C         7.365333       12.063524       11.726965
 H         7.934286       10.197638       10.797168
 H         9.070884       10.528736       11.980481
 H         9.453063       13.497085        8.325274
 H         7.705889       12.898314        8.725572
 C         8.349072       14.693302        9.713330
 C        14.281599        7.703709        8.416635
 H        13.470459        9.606236        8.909571
 H        12.458215        8.348350        9.546937
 C        11.267322        5.980468        6.601675
 H        10.552694        7.156682        8.246790
 H         9.897882        7.674330        6.833508
 C        13.751896        8.629158        5.663552
 H        11.827348        8.826321        5.111230
 H        12.417145       10.330107        5.501567
 H        12.322927       12.381088        9.387772
 H        11.975557       14.098383        9.716220
 H        12.854355       13.125034       10.872062
 H         7.077847       12.912766       11.048393
 H         7.829059       12.509002       12.627550
 H         6.424521       11.606154       12.028965
 H         8.269801       15.619408        9.015797
 H         9.021036       15.099799       10.542319
 H         7.392868       14.633543       10.293693
 H        14.884197        7.600135        9.313067
 H        15.101010        8.046707        7.756522
 H        14.045090        6.651939        8.034728
 H        10.773385        5.735178        5.613475
 H        10.981652        5.081109        7.241120
 H        12.371570        5.933281        6.492065
 H        13.967874        8.628585        4.596677
 H        13.711885        7.624939        6.051282
 H        14.545760        9.074247        6.343890
57
Snapshot 19 - Isolated 1oF
 I         7.925702        8.523825        6.817015
 C         8.803496       10.339831        6.299817
 C        10.025279       10.859146        6.748597
 C         8.158199       11.073739        5.182995
 Ni       10.275784       10.179564        8.498712
 C        10.665104       11.894717        6.176222
 F         6.895787       10.662396        4.890558
 C         8.662519       12.371710        4.837173
 P         9.724443       12.001557        9.482640
 P        11.161320        8.459492        7.796673
 F         9.846470        9.362176       10.221362
 C        10.072992       12.524301        5.147033
 F        11.898382       12.349028        6.608769
 F         8.095476       12.880675        3.714548
 C        10.734028       12.292349       10.958999
 C         7.935820       11.724076       10.046734
 C         9.583609       13.707862        8.769905
 C        12.789709        9.007224        8.488084
 C        10.814027        7.012465        8.808978
 C        11.308983        7.901665        6.071826
 F        10.517177       13.654075        4.506007
 C        12.167007       12.740524       10.773314
 H        10.202068       12.969286       11.631841
 H        10.716916       11.376846       11.559054
 C         7.688688       12.055789       11.602411
 H         7.333066       12.440508        9.432250
 H         7.701554       10.624728        9.814821
 H        10.475913       13.881269        8.144169
 H         8.804371       13.661905        8.003832
 C         9.344025       14.799144        9.870783
 C        13.735387        7.799511        8.623404
 H        13.201468        9.852684        7.844259
 H        12.391799        9.387384        9.451438
 C        10.155405        5.771622        8.182729
 H        11.738691        6.724955        9.337734
 H        10.095278        7.518666        9.551845
 C        12.298194        6.777640        5.913234
 H        10.312647        7.547206        5.693533
 H        11.445796        8.835480        5.425244
 H        12.916068       12.175625       10.223507
 H        12.179773       13.764926       10.343829
 H        12.691999       12.814276       11.773549
 H         8.022307       11.197831       12.287203
 H         6.648283       12.340380       11.796859
 H         8.259452       12.962219       11.874390
 H        10.023885       15.718106        9.757213
 H         9.477295       14.572169       10.966187
 H         8.351748       15.261998        9.861040
 H        13.633154        7.378161        9.610577
 H        14.794998        8.048823        8.443508
 H        13.462079        6.825588        8.091076
 H        10.916328        5.018588        7.872947
 H         9.487863        6.098691        7.377514
 H         9.413875        5.263271        8.853559
 H        12.504840        6.547926        4.869861
 H        11.916608        5.959178        6.505341
 H        13.292516        7.230372        6.256580
57
Snapshot 20 - Isolated 1oF
 I         7.552842        9.003318        7.067383
 C         8.654986       10.730396        6.339672
 C         9.915885       11.093977        6.938487
 C         8.021539       11.382336        5.220620
 Ni       10.305137       10.186310        8.500410
 C        10.649448       11.962456        6.222583
 F         6.985596       11.123954        4.538511
 C         8.840071       12.481532        4.695449
 P         9.766589       12.256026        9.862498
 P        11.673759        8.374642        8.041363
 F        10.456348        9.556570       10.217120
 C        10.192541       12.724397        5.165133
 F        11.910944       12.441945        6.781874
 F         8.400905       13.104696        3.626774
 C        10.481481       12.596955       11.595769
 C         7.870823       12.245493       10.365559
 C        10.025120       13.880980        9.001972
 C        13.176754        9.168831        8.729236
 C        11.812561        6.888904        9.203419
 C        12.049456        7.470705        6.468174
 F        10.938407       13.613188        4.519876
 C        11.917072       13.064712       11.509172
 H         9.941681       13.486308       11.915455
 H        10.274332       11.728856       12.256879
 C         7.575321       11.534739       11.669416
 H         7.630672       13.341311       10.554279
 H         7.367954       11.704549        9.553935
 H        11.068367       14.138074        8.916948
 H         9.827516       13.577032        7.967919
 C         9.139283       15.073468        9.466547
 C        14.607778        8.668939        8.356242
 H        13.162398       10.229477        8.422349
 H        13.223615        9.043041        9.840877
 C        10.490483        6.161304        9.247544
 H        12.597686        6.209134        8.821177
 H        12.006821        7.190731       10.238064
 C        11.168274        6.172283        6.203064
 H        11.928934        8.200310        5.585635
 H        13.107440        7.141385        6.550118
 H        12.518323       12.465644       10.761001
 H        12.072375       14.141549       11.237642
 H        12.534208       12.935268       12.407398
 H         7.885389       10.502703       11.627096
 H         6.472636       11.392346       11.792634
 H         7.961318       12.098044       12.561716
 H         9.180568       16.041010        8.927759
 H         9.373739       15.420318       10.458698
 H         8.070079       14.763831        9.545156
 H        14.866989        7.652455        8.857146
 H        15.355984        9.340855        8.844337
 H        14.725211        8.634620        7.285064
 H        10.215333        5.802424        8.253442
 H         9.668248        6.759943        9.694387
 H        10.588576        5.228797        9.782748
 H        11.501827        5.849852        5.189013
 H        10.116938        6.579123        6.054292
 H        11.198929        5.399273        6.942895
57
Snapshot 21 - Isolated 1oF
 I         7.299795        9.494730        6.959494
 C         8.686749       10.678506        6.063597
 C        10.028663       10.910412        6.676425
 C         8.176404       11.566723        5.030497
 Ni       10.285026       10.230566        8.501801
 C        10.803317       11.916368        6.054693
 F         6.872431       11.519763        4.589885
 C         9.089315       12.453160        4.425586
 P         9.275197       12.061574        9.407693
 P        11.869955        8.847283        7.894643
 F        10.608493        9.858933       10.356020
 C        10.288507       12.699459        5.015381
 F        12.058093       12.230475        6.484541
 F         8.524775       13.356231        3.474010
 C        10.234929       12.494690       10.998212
 C         7.516023       12.132922        9.727594
 C         9.776103       13.692932        8.527614
 C        13.564409        9.788058        7.994944
 C        12.115829        7.549969        9.250498
 C        11.775405        8.006940        6.130931
 F        10.879012       13.920792        4.590258
 C        11.690587       12.363949       10.569800
 H         9.838986       13.438615       11.384809
 H        10.162664       11.645124       11.658644
 C         7.367556       11.017726       10.732979
 H         7.202044       13.087567       10.188103
 H         6.949623       11.842050        8.808807
 H        10.865476       13.438041        8.319522
 H         9.195600       13.932374        7.622887
 C         9.644518       14.856075        9.424220
 C        14.880274        8.916821        8.077283
 H        13.556100       10.468600        7.115285
 H        13.257570       10.348370        8.935206
 C        10.834281        7.095233       10.047477
 H        12.569639        6.723252        8.704750
 H        12.918707        8.030482        9.823201
 C        10.455042        7.122642        5.794893
 H        11.824512        8.797285        5.397791
 H        12.669871        7.299197        6.081374
 H        11.734982       11.821976        9.606326
 H        12.240587       13.314013       10.343143
 H        12.368911       11.934204       11.372547
 H         8.009766       10.125779       10.412688
 H         6.370054       10.613490       10.963350
 H         7.826483       11.279092       11.695152
 H         9.646776       15.714853        8.792490
 H        10.473187       15.018740       10.173136
 H         8.719728       15.010134        9.960382
 H        15.140105        8.586831        9.074414
 H        15.762659        9.413160        7.580718
 H        14.774293        8.077143        7.298911
 H        11.222212        6.809212       11.039186
 H        10.423373        6.168110        9.688463
 H        10.060690        7.858872       10.001414
 H        10.448640        7.081478        4.709795
 H         9.523258        7.410556        6.288118
 H        10.738179        6.101077        6.206644
57
Snapshot 22 - Isolated 1oF
 I         6.910071        9.272005        7.287491
 C         8.129710       10.796154        6.393625
 C         9.513768       10.792048        6.833878
 C         7.605103       11.626636        5.460824
 Ni       10.303034       10.211906        8.510453
 C        10.282442       11.477310        5.904869
 F         6.350380       11.474287        4.875899
 C         8.447953       12.420606        4.606462
 P         9.286276       11.734809        9.565804
 P        11.632060        8.688274        7.489734
 F        11.370779        9.445996        9.900125
 C         9.866656       12.435373        4.844038
 F        11.612885       11.416624        6.009619
 F         8.026770       13.168218        3.518969
 C        10.342655       12.369197       10.983898
 C         7.661226       11.740515       10.352221
 C         9.060329       13.284704        8.610495
 C        13.244731        9.565224        7.853435
 C        11.607468        7.191509        8.623897
 C        11.257353        8.387957        5.696565
 F        10.730786       12.999629        4.062823
 C        11.856212       12.459324       10.983769
 H         9.920856       13.407574       11.037261
 H        10.076576       11.748415       11.870829
 C         7.153291       10.623693       11.254563
 H         7.509884       12.671816       10.921685
 H         6.904360       11.889798        9.587677
 H         9.877092       13.307423        7.840984
 H         8.098336       13.292349        8.075857
 C         9.016974       14.663199        9.342658
 C        14.424617        8.970522        7.055590
 H        12.953626       10.657220        7.810728
 H        13.283682        9.367977        8.919074
 C        11.435170        5.786478        8.001219
 H        12.509799        7.358634        9.279585
 H        10.798501        7.422160        9.363400
 C        10.061583        7.385594        5.399398
 H        10.896451        9.406957        5.402572
 H        12.066446        8.265705        4.990705
 H        12.473289       11.560905       11.148257
 H        12.118668       13.088288       10.121299
 H        12.106007       13.166249       11.825492
 H         7.093413        9.570621       10.814522
 H         6.126549       10.787229       11.638843
 H         7.700786       10.606998       12.184693
 H         8.050529       14.964495        9.771029
 H         9.213528       15.556108        8.592733
 H         9.824561       14.782023       10.142462
 H        14.423971        7.846277        6.996605
 H        15.454765        9.172420        7.472965
 H        14.289905        9.258266        5.977183
 H        11.836768        5.690413        6.940599
 H        10.372127        5.529817        7.931307
 H        12.119860        5.037669        8.499329
 H         9.798792        6.950838        6.378712
 H        10.405453        6.480929        4.833519
 H         9.193639        7.955887        5.004898
57
Snapshot 23 - Isolated 1oF
 I         7.034223        9.254610        7.742305
 C         8.226467       10.745649        6.674131
 C         9.652049       10.920654        7.003485
 C         7.722413       11.511176        5.718003
 Ni       10.305365       10.163234        8.529990
 C        10.415568       11.883711        6.245161
 F         6.255675       11.589980        5.625038
 C         8.401949       12.364918        4.923437
 P         9.640256       12.082874        9.600739
 P        11.334477        8.468135        7.530456
 F        11.007780        9.433241       10.149632
 C         9.797247       12.597128        5.218454
 F        11.745816       12.117167        6.450324
 F         7.756517       12.827600        3.801041
 C        10.577065       12.443880       11.081685
 C         8.060721       11.425189       10.524700
 C         8.835486       13.742332        8.983512
 C        13.094558        8.850229        7.265559
 C        11.481133        6.785676        8.204937
 C        10.942904        8.227050        5.680095
 F        10.538808       13.378810        4.349106
 C        12.064683       12.830220       10.889466
 H         9.927215       13.213540       11.619399
 H        10.603849       11.433532       11.553323
 C         7.858056       10.288128       11.552781
 H         7.751964       12.413692       10.930019
 H         7.350028       11.363625        9.683347
 H         9.372231       14.017621        8.050621
 H         7.856731       13.472832        8.603943
 C         9.040260       14.819125       10.093780
 C        13.997704        8.300691        6.176578
 H        13.223508        9.909875        7.028818
 H        13.591893        8.832277        8.273783
 C        10.531487        5.678242        7.689305
 H        12.520765        6.480566        8.144876
 H        11.218121        6.919565        9.268003
 C         9.581159        8.209226        5.143319
 H        11.523862        8.998540        5.245100
 H        11.550951        7.290358        5.451104
 H        12.375991       12.278001        9.942011
 H        12.382590       13.908578       10.781025
 H        12.582242       12.313335       11.708426
 H         7.666107        9.364455       11.035741
 H         6.912722       10.503094       12.081117
 H         8.625153        9.981230       12.318229
 H         8.241882       14.739881       10.969781
 H         8.895368       15.843596        9.648403
 H        10.093460       14.918168       10.463923
 H        14.032155        7.182614        6.041784
 H        15.055733        8.515649        6.477498
 H        13.863001        8.858802        5.201812
 H        10.810747        5.206355        6.707526
 H         9.478823        6.078922        7.570512
 H        10.351005        4.969500        8.540878
 H         9.245020        9.245171        5.039472
 H         8.888207        7.610308        5.758207
 H         9.644578        7.904834        4.045429
57
Snapshot 24 - Isolated 1oF
 I         7.048443        9.415792        8.134999
 C         7.998900       10.868828        6.715240
 C         9.411364       11.003926        6.964985
 C         7.301466       11.453444        5.604401
 Ni       10.313506       10.190985        8.516281
 C        10.033435       11.987423        5.982478
 F         5.953314       11.306996        5.334107
 C         7.914894       12.512201        4.827457
 P         9.909905       11.841807        9.951408
 P        11.325688        8.826107        7.015286
 F        11.385109        9.413525        9.873136
 C         9.377649       12.697721        4.988950
 F        11.344464       12.288537        6.346666
 F         7.157277       13.090206        3.836673
 C        11.471811       12.487984       10.931549
 C         8.451572       11.921206       11.028417
 C         9.325961       13.334616        8.928893
 C        13.066708        9.598952        6.962688
 C        11.403696        7.109913        7.635456
 C        10.780548        8.623806        5.334925
 F         9.983412       13.610201        4.236959
 C        12.554169       13.431592       10.175810
 H        11.216563       13.086547       11.849159
 H        12.026453       11.504643       11.087516
 C         8.350309       11.035560       12.314908
 H         8.228627       13.002184       11.165830
 H         7.573498       11.488605       10.429925
 H         9.672771       13.299697        7.877789
 H         8.262131       13.084360        8.619514
 C         9.244933       14.765647        9.543360
 C        14.278482        8.586009        6.870525
 H        12.888721       10.304409        6.101702
 H        13.184907       10.237261        7.875324
 C        10.385893        6.122373        6.997759
 H        12.407591        6.736198        7.427784
 H        11.291272        7.133036        8.714388
 C         9.370410        8.073382        4.815567
 H        10.716521        9.747546        5.070455
 H        11.586180        8.229043        4.706292
 H        12.777003       13.120919        9.120589
 H        12.127607       14.490081       10.123266
 H        13.540227       13.351727       10.750759
 H         8.995094       10.092352       12.198748
 H         7.295445       10.744411       12.546812
 H         8.799962       11.455841       13.213993
 H        10.211223       15.339903        9.525358
 H         8.773150       14.841496       10.561011
 H         8.532590       15.423868        8.934310
 H        14.008200        7.717781        7.509564
 H        15.197526        9.105010        7.207000
 H        14.561713        8.270494        5.860603
 H        10.538921        6.034358        5.919864
 H         9.335030        6.467960        7.140361
 H        10.440887        5.142481        7.498750
 H         9.270429        8.174012        3.676989
 H         8.499527        8.600071        5.288856
 H         9.349270        6.996559        5.095347
57
Snapshot 25 - Isolated 1oF
 I         6.859455        9.216499        8.375959
 C         7.810030       10.364330        7.053930
 C         9.201517       10.746383        7.077075
 C         6.915476       10.836467        6.003476
 Ni       10.318853       10.213966        8.517630
 C         9.622659       11.734541        6.137743
 F         5.644139       10.671124        6.079549
 C         7.355834       11.743567        5.183815
 P        10.098611       11.992176        9.792924
 P        11.660801        8.639682        7.078951
 F        11.401076        9.557423        9.952253
 C         8.713140       12.086880        5.120080
 F        10.866152       12.252872        6.159092
 F         6.384426       12.297782        4.394577
 C        11.828353       12.361309       10.290829
 C         9.326034       12.078347       11.484241
 C         9.565858       13.522383        8.909145
 C        13.455180        8.443435        7.586719
 C        10.875953        6.883490        7.252816
 C        11.575917        9.287377        5.279187
 F         9.197694       12.984787        4.234424
 C        12.562651       12.071775        9.017257
 H        11.986109       13.415582       10.598188
 H        12.084366       11.708100       11.117414
 C         8.572081       10.824912       11.799663
 H        10.241049       12.222565       12.063209
 H         8.664662       12.931929       11.653091
 H        10.451514       13.620812        8.254515
 H         8.707518       13.311221        8.192520
 C         9.538051       14.963365        9.547596
 C        14.191739        7.333692        6.857311
 H        13.842793        9.445970        7.415900
 H        13.422161        8.273392        8.698381
 C         9.560571        6.791223        8.061949
 H        10.812184        6.487230        6.170987
 H        11.741588        6.356973        7.679394
 C        10.544686        8.533917        4.428101
 H        11.422229       10.357889        5.317918
 H        12.679871        9.153241        4.892325
 H        12.490863       10.995281        8.828390
 H        12.062644       12.632336        8.202011
 H        13.604189       12.477000        9.042553
 H         7.562216       10.686996       11.295592
 H         8.359344       10.821956       12.901396
 H         9.191437        9.926089       11.641006
 H        10.562358       15.323797        9.760522
 H         9.121818       15.079112       10.510724
 H         8.984068       15.650882        8.872337
 H        13.838357        6.348926        7.267799
 H        15.245242        7.367921        7.206801
 H        14.102398        7.332324        5.769572
 H         8.853984        7.486244        7.554601
 H         9.798042        7.217073        9.076024
 H         9.182614        5.806203        8.135072
 H        10.325729        7.493341        4.845583
 H        10.946796        8.315614        3.414315
 H         9.681600        9.231512        4.428537
57
Snapshot 26 - Isolated 1oF
 I         6.810946        8.985029        8.666703
 C         7.594006       10.321806        7.172409
 C         8.943925       10.820429        7.214925
 C         6.759309       10.833780        6.119625
 Ni       10.287868       10.187405        8.502851
 C         9.445564       11.755319        6.350386
 F         5.327484       10.594676        5.858619
 C         7.248353       11.742423        5.109996
 P        10.799293       12.073325        9.758566
 P        11.093099        8.257843        7.095473
 F        11.272327        9.457932        9.958313
 C         8.536155       12.328800        5.275205
 F        10.762572       12.192117        6.271650
 F         6.422010       12.081079        3.999585
 C        12.620258       12.425223        9.472832
 C        10.455175       11.669819       11.521687
 C         9.726205       13.592556        9.315219
 C        12.829856        8.214662        7.921730
 C        10.582624        6.555847        7.272063
 C        11.326769        8.776933        5.365798
 F         8.935464       13.358305        4.447923
 C        13.026440       12.782491        8.042580
 H        12.830756       13.159776       10.229104
 H        13.129586       11.532492        9.917309
 C         9.253984       10.659985       11.589545
 H        11.317378       11.129353       11.915367
 H        10.403906       12.634550       11.986439
 H         9.768195       13.602420        8.218513
 H         8.727571       13.335772        9.726358
 C        10.129883       14.944737        9.800696
 C        14.019440        7.117366        7.933530
 H        13.257604        9.233923        7.658689
 H        12.545619        8.280282        8.951189
 C         9.088692        6.344784        7.047367
 H        11.193585        5.797361        6.658322
 H        10.869528        6.192977        8.315336
 C        10.122899        9.115133        4.535235
 H        11.845130        9.789778        5.438226
 H        12.177229        8.242867        4.859950
 H        12.343552       12.292809        7.327522
 H        12.824226       13.849490        7.902217
 H        14.062721       12.496187        7.859177
 H         8.485603       10.952924       10.881247
 H         8.774752       10.572051       12.622981
 H         9.530555        9.636228       11.241135
 H        10.505165       15.545243        8.940237
 H        10.922217       15.048123       10.618103
 H         9.257422       15.425665       10.228639
 H        13.775477        6.354404        8.686053
 H        14.997378        7.588904        8.212673
 H        14.220693        6.741089        6.891938
 H         8.853632        6.335383        5.982038
 H         8.490988        7.157660        7.462392
 H         8.826796        5.450723        7.599651
 H         9.364479        9.385761        5.253799
 H         9.878774        8.141117        3.988089
 H        10.323900        9.941436        3.790274
57
Snapshot 27 - Isolated 1oF
 I         6.916575        8.967600        8.724299
 C         7.615377       10.708352        7.340233
 C         9.088799       11.054826        7.352070
 C         6.716267       11.284141        6.500295
 Ni       10.280078       10.178479        8.473940
 C         9.363233       11.725906        6.170404
 F         5.402884       11.055058        6.736089
 C         7.185337       11.767842        5.224016
 P        10.779225       12.077881        9.857751
 P        11.058799        8.419975        7.223001
 F        11.127803        9.216394        9.765655
 C         8.494043       12.045728        5.008618
 F        10.694772       12.009187        6.012021
 F         6.184361       11.918515        4.268217
 C        12.573278       12.157975        9.371207
 C        10.767799       11.880163       11.806033
 C        10.232885       13.743328        9.408861
 C        12.773500        8.126969        7.766959
 C        10.153404        6.946394        7.953626
 C        11.134995        8.651162        5.307124
 F         9.010359       12.425842        3.867035
 C        13.108183       13.021052        8.201304
 H        13.242175       12.371709       10.247414
 H        12.829022       11.108953        9.208538
 C         9.448504       11.934593       12.626026
 H        11.418244       11.008771       11.970496
 H        11.261148       12.759621       12.244781
 H        10.484071       13.868363        8.319509
 H         9.187891       13.575705        9.615015
 C        10.692706       14.984291       10.267024
 C        13.509653        7.189498        6.811750
 H        13.317499        9.084517        7.775416
 H        12.717732        7.765696        8.853837
 C         9.219204        6.198033        6.966067
 H        10.935253        6.268188        8.418451
 H         9.662194        7.464345        8.851691
 C         9.918829        9.084228        4.376805
 H        12.090413        9.310742        5.300467
 H        11.493123        7.682389        4.933141
 H        13.627958       12.378377        7.497274
 H        12.376032       13.685817        7.683686
 H        13.900267       13.694750        8.653296
 H         8.857765       12.889850       12.453825
 H         9.657539       11.949343       13.712924
 H         8.738259       11.093387       12.456552
 H        10.081153       15.907127       10.011952
 H        11.793396       15.045856       10.303715
 H        10.446148       14.874092       11.380759
 H        13.063209        6.112482        6.811575
 H        14.577908        7.230062        7.159817
 H        13.439373        7.500628        5.743187
 H         9.828649        5.699380        6.145804
 H         8.442681        6.886064        6.622423
 H         8.759117        5.334878        7.509920
 H        10.019420       10.207978        4.236144
 H         8.980335        9.060774        4.918488
 H        10.000028        8.472533        3.462713
57
Snapshot 28 - Isolated 1oF
 I         7.140317        9.835308        9.437181
 C         7.571225       10.790659        7.655061
 C         9.045618       10.946611        7.256547
 C         6.544931       11.411143        6.942124
 Ni       10.305671       10.206823        8.484350
 C         9.389808       11.581934        6.020850
 F         5.194013       11.549661        7.286044
 C         6.939648       11.824327        5.555051
 P        10.636805       11.842562        9.821461
 P        10.984781        8.370566        7.396736
 F        10.867264        9.264747        9.936169
 C         8.349035       11.955043        5.180436
 F        10.718371       11.544782        5.589051
 F         5.933906       12.294776        4.817795
 C        12.358386       12.268221        9.773709
 C        10.392497       11.626327       11.624804
 C         9.783566       13.465405        9.418820
 C        12.846362        8.128636        7.688187
 C        10.447066        6.663261        7.963189
 C        10.619034        7.932878        5.496897
 F         8.628337       12.456806        3.980963
 C        12.949183       12.680589        8.375858
 H        12.436341       13.095765       10.543559
 H        12.969514       11.472000       10.174406
 C         9.036204       11.038363       12.147695
 H        11.256716       10.993944       11.938538
 H        10.414709       12.720051       12.021735
 H         9.337880       13.291315        8.410437
 H         8.868752       13.562304       10.057465
 C        10.672189       14.673562        9.532076
 C        13.178934        6.743073        7.130614
 H        13.546975        8.867899        7.189822
 H        13.068727        8.253043        8.782562
 C         8.929383        6.285587        8.079627
 H        10.762645        5.940357        7.237679
 H        10.963939        6.485654        8.898347
 C         9.325341        8.510178        4.933595
 H        11.382112        8.287701        4.841862
 H        10.570744        6.796068        5.390792
 H        12.335279       12.595987        7.464719
 H        13.432679       13.686137        8.467028
 H        13.749528       11.904993        8.240030
 H         8.154756       11.368997       11.569616
 H         8.842346       11.076195       13.222245
 H         9.096274        9.974811       11.853324
 H        10.190556       15.559931        9.092731
 H        11.573935       14.658322        8.775600
 H        10.935707       14.898007       10.568107
 H        12.932839        5.934439        7.849811
 H        14.276541        6.686897        6.885674
 H        12.706137        6.655049        6.126448
 H         8.865923        5.127929        7.970485
 H         8.187421        6.698264        7.352902
 H         8.617078        6.598507        9.091329
 H         9.184330        9.520400        5.409249
 H         8.399761        8.039351        5.327648
 H         9.392530        8.650698        3.831538
57
Snapshot 29 - Isolated 1oF
 I         6.931333       10.400228        9.722041
 C         7.558874       10.605152        7.602289
 C         8.893715       10.811172        7.430133
 C         6.522937       11.062676        6.765871
 Ni       10.308036       10.212702        8.700271
 C         9.241657       11.455946        6.238218
 F         5.252344       10.898107        6.955563
 C         6.874334       11.699629        5.622778
 P        10.645056       12.055435        9.928465
 P        10.871651        8.721917        7.229510
 F        11.522071        9.440592        9.856992
 C         8.247683       11.902133        5.316682
 F        10.588299       12.034093        6.040152
 F         5.864010       12.279024        4.804585
 C        12.432055       12.504626        9.681499
 C        10.577036       12.070593       11.821733
 C         9.762212       13.601779        9.519781
 C        12.709512        8.750042        7.201155
 C        10.282262        6.997458        7.774737
 C        10.535280        8.568988        5.356174
 F         8.602085       12.569111        4.240508
 C        12.847508       12.054207        8.270593
 H        12.574173       13.591028        9.670018
 H        12.961668       12.086968       10.568250
 C         9.190810       11.624298       12.285623
 H        11.253821       11.199092       12.073542
 H        10.941896       13.046799       12.287076
 H        10.023739       13.957631        8.463490
 H         8.686773       13.360498        9.377872
 C        10.198005       14.740507       10.455813
 C        13.585070        7.434988        7.387983
 H        12.823629        9.296262        6.240268
 H        13.000370        9.421470        8.040965
 C         8.795041        6.987379        7.963385
 H        10.598598        6.368310        6.949247
 H        10.801188        6.733915        8.710269
 C         9.355774        7.525525        5.094211
 H        10.391552        9.612838        5.013280
 H        11.470719        8.166653        4.961690
 H        13.210167       11.018403        8.313057
 H        12.070536       12.256596        7.517941
 H        13.664360       12.694696        7.906224
 H         8.385005       12.105300       11.695853
 H         9.136950       11.917952       13.342781
 H         8.942581       10.525046       12.242873
 H        10.345980       14.461047       11.517614
 H         9.500934       15.511642       10.576088
 H        11.142547       15.266151       10.075509
 H        13.366853        7.093894        8.409880
 H        14.636626        7.711133        7.334034
 H        13.440866        6.616498        6.617675
 H         8.443510        7.569998        8.846478
 H         8.408377        5.970589        8.202470
 H         8.265635        7.387775        7.057036
 H         8.296709        7.923800        5.168495
 H         9.442178        6.517501        5.544421
 H         9.527655        7.179570        3.997897
57
Snapshot 30 - Isolated 1oF
 I         6.496083       10.531849        9.977324
 C         7.627588       10.935858        8.036398
 C         8.991461       11.020479        7.578326
 C         6.619580       11.016107        6.923477
 Ni       10.318274       10.188668        8.628744
 C         9.194669       11.605567        6.283072
 F         5.371634       10.756512        7.212590
 C         6.837483       11.457172        5.676210
 P        10.565498       11.940604        9.888447
 P        10.838596        8.299925        7.422169
 F        11.392285        9.086962        9.585003
 C         8.113837       11.843650        5.309842
 F        10.427132       11.745760        5.896215
 F         5.921299       11.113797        4.673579
 C        11.947080       13.106061        9.438197
 C        11.019170       11.675294       11.617075
 C         9.203026       13.219218        9.937571
 C        12.700624        8.296527        7.064556
 C        10.328853        6.563762        8.140825
 C        10.387139        8.556895        5.627556
 F         8.387911       12.332247        4.047403
 C        13.213015       12.239565        9.191758
 H        11.563892       13.584207        8.545168
 H        12.146552       13.833561       10.259141
 C         9.797902       11.183540       12.441506
 H        11.933145       11.006463       11.680000
 H        11.345629       12.663592       12.006097
 H         9.095157       13.344691        8.805995
 H         8.191279       12.859498       10.263942
 C         9.508441       14.496441       10.734748
 C        13.049900        7.155725        6.083171
 H        13.014298        9.231267        6.567538
 H        13.170905        8.110608        8.006780
 C         9.075637        6.528635        9.006170
 H        10.088634        5.959145        7.221692
 H        11.237050        6.105616        8.631466
 C         9.063279        8.013910        4.950447
 H        10.434680        9.673050        5.482715
 H        11.181201        8.290607        4.993591
 H        13.165264       11.294723        9.746105
 H        13.133521       11.829206        8.156939
 H        14.130059       12.835494        9.344316
 H         8.922906       11.847288       12.240169
 H         9.904198       11.106311       13.576266
 H         9.539266       10.177860       12.103009
 H         9.646930       14.388493       11.799711
 H         8.850451       15.378839       10.529662
 H        10.388812       14.938354       10.366109
 H        12.848963        6.120143        6.385132
 H        14.074671        7.362170        5.707617
 H        12.374200        7.229206        5.251841
 H         8.941215        7.430830        9.579560
 H         8.891827        5.599822        9.590317
 H         8.187904        6.501167        8.347311
 H         8.171611        8.006773        5.661641
 H         9.256164        6.946234        4.584910
 H         8.615131        8.544407        4.087709
57
Snapshot 31 - Isolated 1oF
 I         6.573297       10.076729        9.693288
 C         7.254811       11.183951        7.958672
 C         8.636330       11.157926        7.669351
 C         6.103140       11.387879        7.041111
 Ni       10.020544       10.186066        8.704011
 C         8.735877       11.401662        6.200076
 F         4.817971       11.629554        7.532309
 C         6.420326       11.619276        5.678234
 P        10.347479       11.937781       10.034912
 P        10.038109        8.296317        7.291360
 F        10.695156        9.182441       10.249669
 C         7.788015       11.544139        5.241599
 F        10.073794       11.250939        5.759269
 F         5.317946       11.875255        4.897254
 C        12.029648       12.692430        9.607947
 C        10.481071       11.337694       11.788898
 C         9.062245       13.302249       10.134295
 C        11.769454        8.367744        6.708937
 C         9.926737        6.672348        8.283852
 C         8.772920        8.019355        5.946655
 F         8.122696       11.770473        4.008610
 C        13.182728       11.691862        9.728806
 H        11.838424       13.146201        8.634186
 H        12.207343       13.564221       10.315577
 C         9.184955       10.679766       12.332831
 H        11.341537       10.658621       11.999645
 H        10.605652       12.164652       12.484640
 H         8.777356       13.344377        9.085680
 H         8.301865       12.967952       10.839714
 C         9.579728       14.631653       10.730775
 C        12.527218        7.073078        6.439157
 H        12.025790        9.241858        6.019292
 H        12.284721        8.785687        7.630495
 C         8.701179        6.791358        9.200350
 H        10.036467        5.737179        7.631292
 H        10.766575        6.631712        9.037443
 C         7.369139        7.576372        6.236615
 H         8.761703        9.094125        5.543091
 H         9.344023        7.445265        5.194348
 H        12.708589       10.678606        9.587537
 H        14.005263       11.737503        8.952692
 H        13.644773       11.850260       10.708639
 H         8.436676       11.484452       12.531370
 H         9.420865       10.073586       13.276849
 H         8.679173        9.968377       11.676772
 H         9.917196       14.592512       11.800079
 H         8.879942       15.524847       10.772719
 H        10.517947       14.912358       10.160887
 H        12.346185        6.348229        7.278187
 H        13.604757        7.320733        6.621534
 H        12.390051        6.622898        5.405994
 H         8.774232        7.632653        9.851719
 H         8.780058        5.965358        9.953995
 H         7.681544        6.853521        8.791602
 H         6.621483        8.360147        6.203631
 H         7.322550        7.203788        7.279160
 H         6.996906        6.758433        5.598759
57
Snapshot 32 - Isolated 1oF
 I         6.414151        9.954022        9.801658
 C         6.874399       10.900384        8.044950
 C         8.220800       10.669894        7.610348
 C         6.022721       11.671086        7.222032
 Ni        9.799637        9.704446        8.685027
 C         8.383093       11.107531        6.295217
 F         4.731228       11.922574        7.663059
 C         6.377562       12.242535        5.919250
 P         9.942376       11.554795       10.190573
 P         9.787024        7.755119        7.633517
 F        11.250887        9.167385        9.630668
 C         7.605890       11.797578        5.385273
 F         9.635349       10.774187        5.766214
 F         5.648712       13.181376        5.387935
 C        11.597625       12.365458        9.829047
 C        10.346059       11.259325       11.999118
 C         8.814910       13.085082       10.239251
 C        11.445779        7.647321        6.664831
 C        10.153527        6.485576        8.923322
 C         8.343048        7.051708        6.520992
 F         8.144432       12.304450        4.262084
 C        12.892859       11.609554       10.147574
 H        11.612142       12.510640        8.722498
 H        11.507199       13.412640       10.197441
 C         9.252242       11.068264       13.112001
 H        10.799310       10.286321       11.841754
 H        11.107833       12.004691       12.168797
 H         8.875283       13.531931        9.227473
 H         7.832526       12.678988       10.483380
 C         9.285785       14.237094       11.174402
 C        11.562141        6.394348        5.739664
 H        11.673326        8.668704        6.219962
 H        12.295885        7.678963        7.411517
 C         9.571212        6.903365       10.288820
 H         9.816802        5.484200        8.612334
 H        11.285352        6.501350        9.004897
 C         6.882864        7.437986        6.538204
 H         8.564384        7.345514        5.483300
 H         8.556665        5.929844        6.661907
 H        12.656025       10.553345       10.455302
 H        13.526621       11.499017        9.258800
 H        13.532190       12.194764       10.909331
 H         8.572798       11.919426       13.334507
 H         9.722486       10.633974       14.015559
 H         8.552910       10.262777       12.714621
 H         9.135764       14.028634       12.277237
 H         8.606212       15.218616       11.041744
 H        10.270702       14.705190       11.009404
 H        10.981461        6.436173        4.764879
 H        11.521311        5.407796        6.331150
 H        12.610133        6.417325        5.366479
 H         9.937423        7.942785       10.562770
 H        10.029781        6.275296       11.080373
 H         8.484906        6.870003       10.491724
 H         6.929045        8.533694        6.161846
 H         6.320828        7.269327        7.470419
 H         6.204371        6.846790        5.885240
57
Snapshot 33 - Isolated 1oF
 I         5.983218        9.903559       10.064169
 C         6.901079       10.461286        8.210721
 C         8.319635       10.320265        7.779673
 C         6.151131       11.489405        7.599783
 Ni        9.719874        9.492376        8.734688
 C         8.853456       11.074534        6.747600
 F         4.753195       11.541250        7.785892
 C         6.685957       12.361691        6.599397
 P         9.758183       11.251435       10.028502
 P         9.790267        7.617467        7.839795
 F        11.311231        8.510046        9.622387
 C         8.019283       12.097473        6.092747
 F        10.156292       11.001955        6.177300
 F         6.007341       13.287457        5.884820
 C        11.277128       12.165359        9.854416
 C         9.701576       10.889917       11.896180
 C         8.695378       12.743216        9.637903
 C        11.318258        7.380777        6.849014
 C         9.976063        6.349973        9.263801
 C         8.117164        7.046978        7.041666
 F         8.424761       12.634853        4.819115
 C        12.487843       11.452441       10.384080
 H        11.391433       12.479051        8.761576
 H        11.163578       13.129473       10.369874
 C         8.382318       10.232042       12.465915
 H        10.457441       10.081647       12.001278
 H         9.995106       11.731920       12.498129
 H         9.157413       13.169500        8.736912
 H         7.588105       12.624997        9.489182
 C         8.894053       13.771900       10.820663
 C        11.410177        6.348424        5.659295
 H        11.694478        8.349483        6.450099
 H        11.975186        7.236942        7.754645
 C         8.875121        6.648277       10.259984
 H         9.763059        5.395580        8.752810
 H        10.946418        6.402788        9.700138
 C         6.942138        8.002587        6.617717
 H         8.345951        6.241734        6.279312
 H         7.582952        6.531321        7.967937
 H        12.811274       10.699409        9.631168
 H        13.317150       12.207372       10.456970
 H        12.286303       10.705378       11.193343
 H         7.431417       10.732033       12.189015
 H         8.430346       10.361705       13.566719
 H         8.339760        9.180914       12.208627
 H         8.964071       13.412858       11.880023
 H         8.163385       14.567013       10.860245
 H         9.812450       14.505811       10.650681
 H        10.948716        6.816181        4.753073
 H        10.885520        5.363464        5.800727
 H        12.521502        6.123339        5.406693
 H         8.972607        7.603702       10.781809
 H         8.503559        5.870193       10.990888
 H         7.877394        6.798786        9.683293
 H         7.232748        8.878018        5.941108
 H         6.316389        8.419353        7.465238
 H         6.277030        7.332483        5.989454
57
Snapshot 34 - Isolated 1oF
 I         5.991535        9.167898        9.637501
 C         6.992457       10.911022        8.535289
 C         8.344028       10.685602        8.351560
 C         6.309489       11.886052        7.800761
 Ni        9.744834        9.724923        9.270128
 C         8.874133       11.229732        7.183404
 F         4.969901       12.071392        7.920091
 C         6.992552       12.718101        6.857521
 P        10.324821       11.488389       10.408289
 P         9.448081        7.955649        7.935961
 F        11.097404        9.140241       10.297503
 C         8.184617       12.323063        6.461858
 F        10.078569       11.050147        6.552366
 F         6.341885       13.732036        6.340016
 C        11.883654       12.131745        9.685362
 C        10.127299       11.125172       12.150152
 C         9.185575       12.993022       10.300259
 C        11.073526        7.566271        7.001018
 C         9.566156        6.476575        9.121152
 C         8.122436        7.285730        6.867834
 F         8.859726       12.941236        5.419919
 C        12.830157       10.988820        9.319663
 H        11.678244       12.757428        8.808617
 H        12.346841       12.757989       10.439914
 C         8.663298       10.567993       12.380204
 H        10.923229       10.382640       12.412758
 H        10.202462       11.986686       12.869618
 H         9.174415       13.570491        9.315152
 H         8.215641       12.495424       10.342784
 C         9.134569       13.847363       11.537277
 C        11.657351        6.182647        6.787763
 H        10.940977        7.950101        6.003846
 H        11.706397        8.102908        7.694974
 C         8.708243        6.385437       10.395460
 H         9.552803        5.626801        8.358673
 H        10.577840        6.575750        9.532267
 C         8.281838        7.733949        5.348487
 H         8.036767        6.232602        7.140796
 H         7.099812        7.696549        7.266058
 H        12.521119       10.570273        8.332303
 H        13.900328       11.216640        9.326355
 H        12.771737       10.274954       10.159640
 H         7.958933       11.321062       12.030548
 H         8.523064       10.413870       13.476399
 H         8.387236        9.620561       11.864975
 H         8.732671       13.282976       12.429686
 H         8.369164       14.691838       11.494336
 H         9.990359       14.336789       11.966804
 H        11.023581        5.514685        6.167884
 H        11.889263        5.762386        7.783313
 H        12.619712        6.216117        6.268109
 H         9.116894        6.954320       11.228667
 H         8.654908        5.371870       10.828071
 H         7.627884        6.751646       10.324290
 H         7.876381        8.764167        5.247573
 H         7.851536        7.019220        4.670531
 H         9.299529        7.752538        5.010753
57
Snapshot 35 - Isolated 1oF
 I         6.384490        9.242875        9.649987
 C         7.234824       10.200489        8.007002
 C         8.744452       10.371398        7.815408
 C         6.292032       11.059116        7.236145
 Ni       10.006776        9.474032        9.133380
 C         9.023120       11.394382        6.823690
 F         4.889771       11.089751        7.507704
 C         6.664351       12.151116        6.397016
 P        10.275388       11.446600       10.119753
 P        10.000565        7.358961        8.193410
 F        11.050865        8.732567       10.493383
 C         8.051779       12.237280        6.072083
 F        10.396591       11.755025        6.664775
 F         5.746104       12.856944        5.606483
 C        11.749727       12.346560        9.400698
 C        10.709761       11.459473       11.903230
 C         9.013897       12.807808       10.215932
 C        11.718106        7.277280        7.588260
 C         9.748505        6.002860        9.383057
 C         8.725306        7.325439        6.963216
 F         8.625713       13.046309        5.163979
 C        12.978755       11.678220        8.794007
 H        11.322388       13.110637        8.710287
 H        12.078467       12.873335       10.320775
 C         9.502358       11.017679       12.782121
 H        11.588705       10.739403       12.081223
 H        11.033752       12.535749       11.982638
 H         8.587578       12.712595        9.225040
 H         8.158878       12.519394       10.865612
 C         9.666685       14.154243       10.506364
 C        12.280295        6.496210        6.323637
 H        11.878145        8.366923        7.384341
 H        12.245674        6.826416        8.469726
 C         8.972496        6.436620       10.659081
 H         9.205291        5.106933        8.989480
 H        10.786338        5.641341        9.742706
 C         8.709204        8.104180        5.622532
 H         8.497905        6.311545        6.622148
 H         7.776937        7.377888        7.568487
 H        13.152189       10.697684        9.241130
 H        12.776061       11.656466        7.692978
 H        13.879056       12.316505        8.806458
 H         8.553399       11.646657       12.653656
 H         9.718020       10.878940       13.859972
 H         9.238050       10.020189       12.360034
 H         9.327131       14.638986       11.401287
 H         9.403037       14.979136        9.852234
 H        10.792814       14.220689       10.559773
 H        11.699914        6.765075        5.443268
 H        12.382921        5.414990        6.416156
 H        13.297650        6.838002        6.091813
 H         9.480469        7.266185       11.196548
 H         8.998962        5.580832       11.344311
 H         7.955318        6.716503       10.596530
 H         8.494963        9.173987        5.779140
 H         7.933493        7.574947        5.036174
 H         9.600545        8.085037        4.967989
57
Snapshot 36 - Isolated 1oF
 I         6.744111        9.078026        9.877091
 C         7.437695        9.784995        7.955466
 C         8.773658       10.118008        7.861015
 C         6.560184       10.371571        7.056866
 Ni        9.978839        9.467278        9.159417
 C         9.216231       10.954063        6.762647
 F         5.276688       10.359605        7.486651
 C         6.914814       11.373764        6.180532
 P        10.331578       11.526092       10.056074
 P        10.256021        7.391517        7.968753
 F        11.263212        8.544329       10.307489
 C         8.326900       11.639731        5.955013
 F        10.693792       11.276093        6.703662
 F         5.951697       12.233127        5.794447
 C        12.227340       11.946580        9.829947
 C        10.355308       11.590426       11.966954
 C         9.362723       12.999920        9.564386
 C        11.773131        7.549798        6.984802
 C        10.512187        6.202217        9.242955
 C         8.945415        6.949054        6.712216
 F         8.658043       12.593341        5.146934
 C        13.105826       10.864637        9.243497
 H        12.413699       12.845559        9.184706
 H        12.418183       12.249360       10.921050
 C         9.106066       11.263304       12.723234
 H        11.068033       10.759848       12.202022
 H        10.773583       12.559117       12.387860
 H         9.862128       13.561020        8.738464
 H         8.464968       12.614506        9.043838
 C         9.166484       13.989638       10.726758
 C        12.281364        6.271018        6.244033
 H        11.542004        8.345732        6.175998
 H        12.555672        7.975942        7.653128
 C         9.222943        6.054739       10.110364
 H        10.781403        5.255406        8.715855
 H        11.325562        6.660950        9.770967
 C         9.235243        7.535033        5.349006
 H         8.795003        5.860817        6.828618
 H         7.989466        7.345037        7.141214
 H        13.490096       11.182741        8.255536
 H        13.904233       10.653537        9.955631
 H        12.635414        9.872471        9.098789
 H         8.509912       12.196833       12.931696
 H         9.313885       10.742383       13.720666
 H         8.445307       10.496359       12.166256
 H         8.336206       13.957873       11.474366
 H         8.995211       15.040633       10.283268
 H        10.055549       14.246991       11.251434
 H        12.450908        6.335533        5.151505
 H        11.640552        5.385565        6.256162
 H        13.202266        6.086676        6.772222
 H         8.682142        6.899649       10.486044
 H         9.382009        5.367445       10.933203
 H         8.478559        5.483241        9.487787
 H         9.696629        8.591434        5.377843
 H         8.332603        7.733714        4.698313
 H        10.017203        6.824979        4.914537
57
Snapshot 37 - Isolated 1oF
 I         7.084622        8.741393        9.978264
 C         7.698438       10.189518        8.501900
 C         9.009667       10.366354        8.246556
 C         6.614871       10.672664        7.609406
 Ni       10.396799        9.420405        9.165375
 C         9.234926       11.245399        7.137403
 F         5.296573       10.652267        7.610532
 C         7.029787       11.274004        6.387628
 P        10.733120       11.213963       10.650460
 P        10.478422        7.549642        7.914703
 F        12.004509        8.576977        9.811851
 C         8.378273       11.486961        6.075986
 F        10.507201       11.481240        6.606155
 F         5.952251       11.785075        5.586999
 C        12.474757       11.901539       10.396051
 C        10.495035       10.706451       12.558691
 C         9.493770       12.691806       10.269702
 C        11.745425        7.781651        6.600803
 C        10.897574        6.207044        9.087358
 C         8.904382        6.763565        7.071488
 F         8.628193       11.899191        4.691216
 C        13.713441       10.872097       10.359264
 H        12.471875       12.376969        9.382903
 H        12.564090       12.758594       11.145063
 C         8.938618       10.654099       12.877330
 H        10.981714        9.706552       12.532175
 H        11.114769       11.291408       13.209701
 H         9.801658       12.944272        9.248430
 H         8.601935       11.973416       10.234200
 C         9.406687       13.875723       11.151999
 C        12.103830        6.575595        5.726151
 H        11.432980        8.738640        6.166617
 H        12.612358        8.192902        7.118368
 C         9.817362        6.166171       10.140817
 H        11.076041        5.280451        8.543556
 H        11.838859        6.575422        9.491179
 C         8.646822        7.400484        5.702013
 H         9.131166        5.704198        6.983002
 H         8.088863        7.090751        7.656934
 H        13.679639       10.048564        9.596526
 H        14.722486       11.362987       10.233037
 H        13.730547       10.500661       11.411814
 H         8.470881       11.662177       12.840319
 H         8.680394       10.207200       13.840928
 H         8.436994       10.155414       12.004652
 H         9.012849       13.617530       12.156541
 H         8.687851       14.660208       10.672409
 H        10.297048       14.462861       11.443694
 H        12.990972        6.805589        5.078732
 H        11.197124        6.064593        5.321290
 H        12.387798        5.795489        6.452519
 H         9.818418        6.937660       10.935345
 H         9.836728        5.211168       10.705235
 H         8.740145        6.177248        9.686973
 H         8.241706        6.685502        4.947843
 H         9.553638        7.806203        5.312647
 H         7.916116        8.249971        5.627838
57
Snapshot 38 - Isolated 1oF
 I         6.812522        8.769429       10.209743
 C         7.428078       10.148110        8.669277
 C         8.839033       10.156743        8.300616
 C         6.449587       10.771000        7.842284
 Ni       10.400908        9.442361        9.168490
 C         9.146202       10.784353        7.128543
 F         5.161597       10.447349        7.958862
 C         6.871151       11.484691        6.722164
 P        10.779441       11.193061       10.517913
 P        10.127100        7.642305        7.952268
 F        11.783381        8.275594        9.622614
 C         8.296350       11.462962        6.235734
 F        10.472603       10.637823        6.730824
 F         5.831366       11.993279        6.038954
 C        12.239285       12.309738        9.880075
 C        11.236295       11.033642       12.319551
 C         9.474848       12.587892       10.585740
 C        11.560752        7.566675        6.749409
 C        10.242574        6.203981        9.103182
 C         8.576652        7.034081        7.204852
 F         8.608528       11.789691        4.851375
 C        13.550850       11.849061       10.580101
 H        12.285736       12.139044        8.791608
 H        12.092471       13.382771       10.154225
 C        10.387370        9.937680       13.006675
 H        12.295218       10.956687       12.501399
 H        11.001818       12.015542       12.729074
 H         9.664688       13.059751        9.613568
 H         8.425307       12.165807       10.715433
 C         9.546277       13.862655       11.551677
 C        11.987755        6.114084        6.339499
 H        11.322513        8.103258        5.812463
 H        12.332963        8.169589        7.223353
 C         9.325711        6.365046       10.318669
 H         9.959510        5.278468        8.538904
 H        11.283253        5.970178        9.435855
 C         8.080445        7.746153        5.896655
 H         8.747657        6.023051        6.991968
 H         7.873822        7.274024        8.032908
 H        13.629940       10.758263       10.372060
 H        14.394198       12.136744        9.911440
 H        13.833323       12.187183       11.610932
 H         9.792285       10.341014       13.844837
 H        11.118339        9.243368       13.433537
 H         9.816046        9.330401       12.298185
 H         8.989811       13.753675       12.513591
 H         9.186563       14.871759       11.169489
 H        10.624431       14.076531       11.657741
 H        12.787115        6.210378        5.500117
 H        11.160097        5.645660        5.780672
 H        12.406976        5.562171        7.228403
 H         9.923877        6.721029       11.204651
 H         8.723740        5.516352       10.682579
 H         8.583130        7.121424       10.256346
 H         7.834046        7.066386        5.142686
 H         8.671639        8.534705        5.387962
 H         7.115169        8.196823        6.183881
57
Snapshot 39 - Isolated 1oF
 I         6.361040        9.290503       10.614518
 C         7.328812       10.260014        9.021263
 C         8.667371       10.207374        8.422749
 C         6.318978       11.064363        8.349477
 Ni       10.386095        9.479279        9.144872
 C         8.813147       10.931118        7.303215
 F         5.041888       11.136214        8.866829
 C         6.493699       11.543420        6.982848
 P        10.765992       11.422234       10.083293
 P        10.277930        7.492211        8.282427
 F        12.363938        9.467332        9.465756
 C         7.851518       11.668954        6.515567
 F        10.231268       11.002650        7.026603
 F         5.341164       11.818331        6.417163
 C        11.831052       12.581728        9.158392
 C        11.529517       10.831488       11.720346
 C         9.218163       12.219475       10.605762
 C        11.416666        7.051013        6.975785
 C        10.608212        6.157805        9.475428
 C         8.732374        7.028175        7.459357
 F         8.281817       11.927274        5.223020
 C        13.311075       12.465159        9.619720
 H        11.762260       12.287571        8.113128
 H        11.364353       13.521736        9.314026
 C        10.941858        9.477422       12.145792
 H        12.635521       10.677505       11.487733
 H        11.553785       11.674177       12.457613
 H         8.576273       12.435986        9.683180
 H         8.880337       11.487379       11.312299
 C         9.673112       13.521590       11.250729
 C        11.483355        5.419143        6.816534
 H        11.039194        7.555305        6.051121
 H        12.469167        7.321645        7.253978
 C         9.950320        6.220406       10.799018
 H        10.391094        5.209683        8.846940
 H        11.703671        6.310031        9.591794
 C         8.504335        7.572425        6.013229
 H         8.673970        5.934350        7.426326
 H         7.913970        7.398884        8.127253
 H        13.880610       11.581189        9.357662
 H        13.770063       13.433573        9.371190
 H        13.342727       12.353326       10.706757
 H        10.078860        9.246908       11.490437
 H        10.560760        9.372610       13.196342
 H        11.719156        8.752428       11.962522
 H        10.754656       13.719729       11.619888
 H         9.126792       13.677896       12.146742
 H         9.434731       14.377124       10.554929
 H        12.084473        5.203994        5.901298
 H        10.495951        4.923176        6.535268
 H        12.046839        5.025759        7.709841
 H         9.785686        5.227192       11.154963
 H         8.943639        6.683387       10.802034
 H        10.504098        6.718143       11.634346
 H         8.545052        8.710805        5.774035
 H         7.488925        7.327816        5.672798
 H         9.185675        7.034481        5.336536
57
Snapshot 40 - Isolated 1oF
 I         7.286791        9.566891       11.178386
 C         7.584059       10.318358        9.055584
 C         8.807746       10.009457        8.461898
 C         6.545921       11.214770        8.566530
 Ni       10.372942        9.237881        9.159252
 C         8.922753       10.458322        7.116994
 F         5.309349       11.402822        9.140634
 C         6.739257       11.797671        7.330692
 P        10.535133       11.329732       10.253264
 P        10.174164        7.210118        8.380919
 F        12.102633        8.713443        9.431141
 C         8.035404       11.452660        6.667840
 F        10.133800       10.550168        6.403868
 F         5.807317       12.706796        6.833809
 C        11.610679       12.586779        9.361686
 C        11.582590       10.969799       11.846855
 C         9.225965       12.369627       10.817365
 C        11.686868        6.650197        7.372627
 C        10.321975        6.220129       10.068909
 C         8.734632        6.473679        7.549709
 F         8.397287       12.132082        5.502875
 C        12.636548       13.438529       10.052596
 H        12.270995       12.091941        8.590767
 H        10.869024       13.077533        8.671904
 C        11.078821        9.925127       12.862417
 H        12.354292       10.540391       11.181926
 H        11.942425       11.901211       12.333101
 H         8.477558       12.688223       10.059009
 H         8.618258       11.754036       11.485494
 C         9.843628       13.607404       11.373884
 C        12.446264        5.476089        7.907056
 H        11.387058        6.439536        6.343251
 H        12.441382        7.480193        7.373402
 C         8.867437        5.849813       10.529200
 H        10.978852        5.374904        9.790279
 H        10.805962        6.998919       10.650083
 C         8.436833        6.708985        6.061765
 H         8.622812        5.352036        7.792828
 H         7.879898        6.869948        8.170854
 H        13.677044       12.998916        9.922317
 H        12.760409       14.342122        9.400274
 H        12.429829       13.879264       11.032728
 H        10.913086        8.911668       12.372096
 H        10.161232       10.292271       13.400854
 H        11.866267        9.835896       13.580603
 H        10.621099       14.063930       10.698085
 H        10.320657       13.471654       12.342878
 H         9.143724       14.428285       11.541527
 H        11.795033        4.569449        7.796118
 H        12.875250        5.625419        8.886042
 H        13.325795        5.265925        7.190207
 H         8.805922        5.737216       11.604146
 H         8.321006        5.021667       10.041203
 H         8.208939        6.762403       10.319699
 H         8.631723        7.732646        5.684581
 H         7.342865        6.456452        5.839006
 H         9.027864        6.130806        5.326737
57
Snapshot 41 - Isolated 1oF
 I         7.572353        9.092354       10.940202
 C         7.727704        9.909306        8.953435
 C         8.966277       10.012489        8.394030
 C         6.693017       10.732874        8.561504
 Ni       10.460127        9.237638        9.167572
 C         9.182839       10.945071        7.363511
 F         5.611506       10.879435        9.458332
 C         6.808157       11.705194        7.463247
 P        10.940815       11.198290       10.170039
 P        10.004654        7.145846        8.820758
 F        11.933427        8.297586       10.115380
 C         8.159921       11.814942        6.816500
 F        10.386146       11.084094        6.802063
 F         5.846290       12.610579        6.931319
 C        12.372197       12.272400        9.508252
 C        11.687543       10.784222       11.802504
 C         9.467029       12.372492       10.664614
 C        11.113453        6.119442        7.674190
 C        10.107967        6.255652       10.418714
 C         8.335755        6.567909        7.973362
 F         8.558419       12.668110        5.821055
 C        12.445401       13.789188        8.988947
 H        12.997727       12.225039       10.441800
 H        13.033722       11.754576        8.740658
 C        10.835012       10.117419       12.920748
 H        12.512897       10.052148       11.724867
 H        12.154573       11.697090       12.161183
 H         9.235082       12.839135        9.676197
 H         8.542016       11.757848       10.863945
 C         9.851983       13.271683       11.799424
 C        12.678853        6.356336        7.860145
 H        10.766403        5.114684        7.914605
 H        10.747230        6.341415        6.679935
 C         9.106943        5.076241       10.609594
 H        11.071410        5.797779       10.649069
 H         9.961450        6.954692       11.221942
 C         8.375295        6.992436        6.493446
 H         8.363205        5.447449        8.061667
 H         7.359326        6.847154        8.580396
 H        12.311216       14.038559        7.927224
 H        11.730945       14.339894        9.658104
 H        13.524610       14.114890        9.139187
 H        10.317286        9.282774       12.467903
 H        10.006891       10.748003       13.308071
 H        11.534606        9.735149       13.776329
 H        10.441458       14.134435       11.584801
 H        10.433824       12.802668       12.553607
 H         8.866038       13.676836       12.161940
 H        13.042381        6.104542        8.863647
 H        12.860175        7.486261        8.009067
 H        13.188756        6.000094        6.978759
 H         9.113631        4.870755       11.722907
 H         9.588904        4.173716       10.125164
 H         8.055705        5.023463       10.286713
 H         8.500200        8.087490        6.258053
 H         7.523321        6.743083        5.902226
 H         9.241296        6.519255        5.981717
57
Snapshot 42 - Isolated 1oF
 I         7.272649        8.761395       10.716895
 C         7.594798       10.152797        9.194292
 C         8.891987        9.931912        8.500504
 C         6.533784       10.844928        8.728011
 Ni       10.469838        9.188003        9.186739
 C         8.843843       10.669222        7.305335
 F         5.414473       10.611866        9.450254
 C         6.747877       11.615344        7.489935
 P        11.065090       11.101497       10.312768
 P        10.050635        6.922387        8.924797
 F        11.765283        8.291326       10.151873
 C         7.821710       11.424557        6.732861
 F         9.882431       10.657472        6.407663
 F         5.673346       12.367808        7.021189
 C        12.511155       11.987770        9.417741
 C        11.839758       10.519884       12.032688
 C         9.808610       12.261059       10.932736
 C        11.572536        6.149243        8.000713
 C        10.067829        6.110788       10.689818
 C         8.773419        6.273515        7.864605
 F         8.205474       12.183801        5.595835
 C        11.850370       12.642427        8.184388
 H        13.048717       12.657510       10.108332
 H        13.159933       11.100737        9.306775
 C        10.919669        9.600232       12.849012
 H        12.851576       10.190344       11.812453
 H        11.958284       11.494647       12.571239
 H         9.119497       12.538960       10.091759
 H         9.182274       11.622398       11.605987
 C        10.471822       13.560203       11.558035
 C        12.636756        7.252268        7.680717
 H        11.994682        5.380280        8.674492
 H        11.290565        5.638896        7.088299
 C         9.772727        4.571032       10.605692
 H        11.149876        6.364851       10.873958
 H         9.571514        6.815507       11.428355
 C         8.617520        7.099374        6.598099
 H         9.130971        5.241607        7.532810
 H         7.789351        6.154155        8.413853
 H        11.022696       11.956713        7.822622
 H        11.328619       13.612499        8.392962
 H        12.531150       12.735483        7.314296
 H        10.804615        8.570319       12.317523
 H         9.905337       10.049330       13.123999
 H        11.428046        9.365608       13.775364
 H        11.049866       13.325252       12.450481
 H         9.816275       14.487737       11.739624
 H        11.199214       13.916491       10.863592
 H        13.329938        7.332425        8.555399
 H        12.357715        8.244479        7.349513
 H        13.321315        6.828529        6.880973
 H         9.885536        3.932838       11.570780
 H        10.394802        4.038269        9.865435
 H         8.678038        4.503406       10.344166
 H         7.842886        7.838007        6.801347
 H         8.300931        6.548874        5.657696
 H         9.500073        7.637489        6.270103
57
Snapshot 43 - Isolated 1oF
 I         7.122913        8.393324       11.052970
 C         7.770042        9.199110        9.087241
 C         9.142257        9.055968        8.607671
 C         6.788368       10.032004        8.451913
 Ni       10.774155        8.527090        9.148562
 C         9.366896        9.977302        7.394356
 F         5.777952       10.174357        9.347450
 C         7.047499       10.937152        7.334924
 P        11.026736       10.453259       10.237006
 P        10.331297        6.361782        8.218471
 F        12.471958        8.233166        9.473097
 C         8.356044       10.832481        6.702232
 F        10.580521       10.123789        6.759635
 F         6.064399       11.783105        6.887899
 C        12.534704       11.258071        9.503675
 C        11.578428        9.903002       11.928449
 C         9.953543       11.904969       10.365579
 C        11.491250        6.175788        6.703390
 C        10.777529        5.024017        9.389884
 C         8.562660        6.081309        7.845588
 F         8.784857       11.732244        5.839610
 C        12.233335       12.334002        8.398871
 H        13.075803       11.658983       10.346128
 H        13.135359       10.434602        9.018037
 C        10.332189        9.570016       12.743554
 H        12.357138        9.105447       11.666515
 H        12.099409       10.775611       12.425548
 H         9.774502       12.210828        9.329012
 H         8.983603       11.600266       10.855644
 C        10.636783       13.040031       11.074814
 C        12.431664        7.421277        6.360402
 H        12.096272        5.236425        6.906371
 H        10.835809        6.007281        5.808455
 C        10.667730        3.657919        8.742258
 H        11.810428        5.227837        9.721957
 H        10.150516        5.330822       10.290071
 C         8.010850        6.617702        6.532382
 H         8.360799        5.010548        7.750638
 H         8.129256        6.602567        8.696106
 H        12.037643       11.687811        7.520123
 H        11.329643       12.872588        8.659842
 H        13.000782       13.045727        8.029943
 H         9.583602        9.000993       12.099273
 H         9.774644       10.431300       13.148113
 H        10.553074        8.877997       13.556666
 H        10.873233       12.825378       12.117349
 H         9.928190       13.949710       11.186962
 H        11.533051       13.284309       10.522351
 H        13.515325        7.127027        6.561331
 H        12.413944        8.270189        7.074022
 H        12.368212        7.658586        5.308099
 H        10.364290        2.812582        9.491503
 H        11.581103        3.360931        8.177352
 H         9.851063        3.598887        8.016717
 H         7.043870        6.217863        6.177261
 H         8.690059        6.550861        5.594167
 H         7.730186        7.678846        6.760139
57
Snapshot 44 - Isolated 1oF
 I         7.674073        8.117959       10.783096
 C         7.973205        9.307650        8.959793
 C         9.210301        9.258293        8.419136
 C         6.916613       10.176270        8.655719
 Ni       10.738342        8.409818        9.162210
 C         9.228663        9.920515        7.115892
 F         5.830848       10.373962        9.422376
 C         7.123076       11.074441        7.570130
 P        11.273223        9.867300       10.776113
 P        10.009839        6.487775        8.184736
 F        12.214467        7.458369        9.915581
 C         8.262576       10.904961        6.824775
 F        10.315627        9.636673        6.287473
 F         6.295711       12.107950        7.177238
 C        12.539526       11.170006       10.259223
 C        11.950865        9.198184       12.432067
 C         9.943851       11.126483       11.174906
 C        10.571547        6.447174        6.486361
 C        10.751617        5.113098        9.180696
 C         8.270488        5.706902        7.993262
 F         8.548818       11.668597        5.695622
 C        12.246033       12.042894        9.067484
 H        12.519481       11.822210       11.137295
 H        13.475320       10.628386       10.145640
 C        10.995835        9.184817       13.643802
 H        12.186215        8.139203       12.297394
 H        12.928324        9.799567       12.516841
 H         9.467602       11.347284       10.169566
 H         9.221502       10.639828       11.834146
 C        10.288463       12.486936       11.837984
 C        12.039944        6.587649        6.335906
 H        10.210678        5.481541        5.984651
 H         9.986820        7.285915        6.008273
 C        11.237668        3.699793        8.762963
 H        11.565705        5.666294        9.704289
 H         9.965756        4.922929        9.937011
 C         7.478965        6.041180        6.825589
 H         8.640656        4.726152        7.949105
 H         7.673207        6.018582        8.879723
 H        12.282229       11.616158        8.042362
 H        11.238008       12.531333        9.235759
 H        13.120096       12.758144        9.078416
 H        10.272223        8.372384       13.562575
 H        10.428722       10.135386       13.736234
 H        11.532029        9.003261       14.583652
 H        10.247862       12.440747       12.957918
 H         9.527604       13.304488       11.559073
 H        11.272011       12.897505       11.521257
 H        12.514788        6.043978        7.155814
 H        12.408329        7.624248        6.521569
 H        12.395266        6.298567        5.279190
 H        11.532243        3.051054        9.593419
 H        12.203960        3.900657        8.232157
 H        10.579037        3.095665        8.053065
 H         6.476211        5.486317        6.786966
 H         7.940917        5.635877        5.934426
 H         7.307624        7.109806        6.593659
57
Snapshot 45 - Isolated 1oF
 I         7.942900        8.092524       10.805731
 C         8.186406        9.618167        9.410748
 C         9.471605        9.620041        8.692226
 C         7.188198       10.499236        9.025948
 Ni       10.994011        8.417553        9.153563
 C         9.660237       10.362462        7.458396
 F         5.895342       10.437427        9.514675
 C         7.420740       11.356964        7.894383
 P        11.428378        9.976423       10.791056
 P        10.560728        6.410511        7.931742
 F        12.657496        7.422915        9.335802
 C         8.586364       11.171062        7.183789
 F        10.741999       10.381181        6.666132
 F         6.541044       12.242168        7.480567
 C        12.713707       11.065911       10.142757
 C        12.041221        9.090815       12.362206
 C        10.207423       11.044478       11.622516
 C        11.323626        6.274190        6.208226
 C        11.292091        4.944870        8.879649
 C         8.675477        6.072062        7.551719
 F         8.656591       11.962086        6.024522
 C        12.122453       11.939936        8.992242
 H        13.277880       11.703079       10.851917
 H        13.444036       10.405140        9.628588
 C        10.872923        8.396029       13.197143
 H        12.821795        8.392631       11.910911
 H        12.549714        9.695467       13.154038
 H         9.841925       11.689107       10.802323
 H         9.350484       10.464267       12.031869
 C        10.980185       11.797148       12.727794
 C        12.726020        5.736036        6.327937
 H        10.698339        5.533249        5.674977
 H        11.164946        7.209274        5.618547
 C        10.617843        3.627119        8.532020
 H        12.384042        4.892883        8.776120
 H        11.120894        5.316742        9.884578
 C         8.093274        6.970049        6.374856
 H         8.479527        5.114208        7.175212
 H         8.169570        6.253434        8.478198
 H        11.170366       11.473487        8.600830
 H        11.737867       12.955272        9.334612
 H        12.924023       12.191833        8.219747
 H        10.286403        7.668589       12.649411
 H        10.200274        9.155779       13.569061
 H        11.284659        7.955092       14.150076
 H        11.934761       12.356050       12.373669
 H        11.154425       11.144157       13.600378
 H        10.257124       12.523831       13.236865
 H        12.711558        4.604878        6.496436
 H        13.322958        6.394411        7.031590
 H        13.295737        5.805884        5.401197
 H        11.232501        2.820870        8.977999
 H        10.426699        3.373377        7.456364
 H         9.636003        3.576771        8.993803
 H         7.039630        7.167353        6.472418
 H         8.263464        6.610583        5.323132
 H         8.573330        7.959069        6.320628
57
Snapshot 46 - Isolated 1oF
 I         7.819743        7.539570       10.911193
 C         8.334369        9.111678        9.294342
 C         9.701714        9.385958        8.990810
 C         7.276791       10.042832        9.044403
 Ni       11.226499        8.222406        9.195244
 C         9.828266       10.606597        8.372602
 F         5.917653        9.785889        9.330301
 C         7.496635       11.298647        8.389842
 P        11.700926        9.661924       10.748199
 P        10.841386        6.841619        7.668351
 F        12.860526        7.555407        9.405036
 C         8.881676       11.560794        8.111954
 F        11.088853       10.741976        7.840169
 F         6.596483       12.368744        8.334209
 C        13.254577       10.513420       10.711082
 C        11.815007        8.580757       12.308572
 C        10.353543       10.794315       11.407881
 C        12.050952        7.028429        6.250241
 C        10.690151        5.157769        8.617540
 C         9.320503        7.131505        6.588416
 F         9.091559       12.811789        7.455788
 C        13.506351       11.951916       10.023487
 H        13.541547       10.667263       11.788065
 H        13.847582        9.784646       10.150494
 C        11.695215        7.096670       12.079054
 H        12.822320        8.694291       12.760921
 H        11.013186        8.893068       13.018557
 H         9.767662       11.340423       10.577825
 H         9.741108       10.056428       11.920712
 C        10.953232       11.691138       12.513144
 C        13.409328        6.363833        6.426698
 H        11.526042        6.687762        5.349399
 H        12.221931        8.116645        6.283738
 C        10.643665        4.019272        7.632327
 H        11.545205        5.006273        9.389464
 H         9.747571        5.289944        9.175164
 C         9.420877        8.543682        5.894329
 H         9.013131        6.483904        5.840570
 H         8.448253        7.110880        7.252919
 H        13.428573       12.057652        8.921292
 H        12.799721       12.629796       10.461823
 H        14.554988       12.208843       10.220165
 H        12.196562        6.407001       12.786304
 H        12.131950        6.858420       11.109282
 H        10.560731        6.856665       12.042969
 H        11.457620       12.640635       12.097563
 H        11.823734       11.210864       13.110703
 H        10.130556       12.171735       13.177620
 H        14.175349        6.976183        5.917089
 H        13.679911        5.377529        5.939538
 H        13.597881        6.414639        7.488422
 H        10.228330        3.172670        8.139996
 H        11.689820        3.628085        7.371127
 H        10.002638        4.165461        6.744268
 H         9.677819        9.442547        6.455491
 H         8.390319        8.902260        5.502038
 H        10.094050        8.602547        4.972645
57
Snapshot 47 - Isolated 1oF
 I         8.001458        7.101696       10.236264
 C         8.421771        9.029254        9.293844
 C         9.751023        9.286111        8.816511
 C         7.343737        9.955649        9.148883
 Ni       11.265842        8.416210        9.145515
 C         9.902682       10.520711        8.029911
 F         6.137764        9.587644        9.471012
 C         7.601206       11.205586        8.482702
 P        12.134155        9.282437       11.156896
 P        10.678011        7.092106        7.396638
 F        12.974346        7.330151        9.494377
 C         8.763927       11.370124        7.867382
 F        11.048879       10.906454        7.442921
 F         6.517395       11.987345        8.286552
 C        13.713698       10.232105       11.134053
 C        12.223250        8.123201       12.611471
 C        10.950615       10.513551       11.676627
 C        12.034929        6.697776        6.112385
 C        10.617331        5.451219        8.237720
 C         9.059941        7.215400        6.346782
 F         8.751821       12.688575        7.331797
 C        13.569187       11.618142       10.441225
 H        14.111110       10.370049       12.177433
 H        14.375824        9.676614       10.431489
 C        11.002282        7.234596       12.722710
 H        13.131755        7.489810       12.557301
 H        12.277241        8.848502       13.507032
 H        11.004545       11.296505       10.929833
 H         9.939474        9.980783       11.638514
 C        11.191187       11.348293       12.972014
 C        13.482039        6.875849        6.485902
 H        11.898266        5.624697        5.958257
 H        11.833601        7.358496        5.229693
 C         9.631090        4.309550        7.820986
 H        11.694617        5.188165        8.217451
 H        10.486166        5.744826        9.349910
 C         9.322975        7.497072        4.843556
 H         8.774807        6.221246        6.502337
 H         8.260571        7.810040        6.824027
 H        13.024443       11.319821        9.552541
 H        13.013767       12.499921       10.809972
 H        14.529459       12.018764       10.147303
 H        11.221415        6.293405       13.342436
 H        10.626839        6.878100       11.675682
 H        10.172955        7.775620       13.175802
 H        12.265427       11.385498       13.387403
 H        10.527483       11.056795       13.844566
 H        10.857477       12.437125       12.794264
 H        14.036793        7.777146        6.204012
 H        14.077776        6.068432        6.087209
 H        13.643060        6.690136        7.595748
 H         9.490541        3.393534        8.451167
 H         9.872673        3.917533        6.843453
 H         8.676439        4.842773        7.685649
 H         9.751400        8.529540        4.635679
 H         8.365024        7.691917        4.230376
 H         9.969562        6.733009        4.331629
57
Snapshot 48 - Isolated 1oF
 I         8.029370        7.129470        9.628720
 C         8.422273        9.079840        9.187416
 C         9.655000        9.509600        8.857466
 C         7.215011        9.902946        9.239229
 Ni       11.037018        8.397592        9.175959
 C         9.745900       10.816345        8.321414
 F         5.989470        9.597641        9.808737
 C         7.329831       11.123725        8.686713
 P        11.746601        9.255707       11.113657
 P        10.923178        7.056349        7.357125
 F        12.821947        7.642012        9.240804
 C         8.538987       11.597626        8.184162
 F        11.026341       11.363248        8.107409
 F         6.321955       12.062656        8.291222
 C        13.523425        9.914598       10.937959
 C        11.919754        7.730248       12.086252
 C        10.934127       10.544005       12.294248
 C        12.400663        7.180429        6.121337
 C        11.289153        5.191593        7.429666
 C         9.629295        7.432588        6.127239
 F         8.551615       12.786526        7.565355
 C        13.441933       11.382892       10.540152
 H        13.928856        9.872255       11.994266
 H        14.042526        9.250224       10.173656
 C        10.711331        7.330787       12.939652
 H        12.248808        6.922018       11.365213
 H        12.845243        7.864388       12.673044
 H        11.031197       11.464497       11.731891
 H         9.886580       10.216059       12.400636
 C        11.528779       10.518247       13.737326
 C        13.804330        6.779211        6.528928
 H        11.974096        6.448437        5.355705
 H        12.507068        8.178952        5.659827
 C        10.195415        4.210626        7.797760
 H        11.792746        4.935949        6.485223
 H        12.085554        5.171170        8.170583
 C         9.440578        6.720456        4.836965
 H         8.539536        7.654125        6.463079
 H         9.992591        8.407580        5.881178
 H        12.609407       11.665187        9.835205
 H        13.392249       11.906969       11.518174
 H        14.340115       11.878923       10.102100
 H        10.897509        6.368396       13.464290
 H         9.756185        7.292931       12.381448
 H        10.535931        8.118207       13.771811
 H        12.013803        9.594842       14.071747
 H        10.674628       10.759848       14.395909
 H        12.224474       11.294750       14.044928
 H        14.515177        6.498060        5.723085
 H        13.915300        6.037150        7.379168
 H        14.333056        7.642128        6.879585
 H        10.813147        3.399041        8.280644
 H         9.696085        3.853622        6.841362
 H         9.385773        4.385293        8.483817
 H        10.349473        6.463134        4.239985
 H         8.621306        7.170947        4.295669
 H         9.011453        5.724962        4.989510
57
Snapshot 49 - Isolated 1oF
 I         7.666319        7.298330        9.203083
 C         8.365107        9.296166        8.900773
 C         9.778733        9.578639        8.886505
 C         7.464761       10.267127        8.555255
 Ni       11.308698        8.408175        9.166074
 C        10.097779       10.964524        8.877541
 F         6.093132       10.107514        8.621593
 C         7.838929       11.678956        8.427337
 P        11.831534        9.000054       11.646680
 P        11.637134        7.413243        7.434237
 F        12.895999        7.371426        9.589389
 C         9.200498       12.045890        8.632852
 F        11.447618       11.187179        9.107929
 F         7.075366       12.760400        8.283359
 C        13.663952        9.642513       11.787129
 C        12.062526        7.537510       12.664956
 C        11.087437       10.493793       12.586255
 C        13.374521        7.957749        6.897434
 C        11.713284        5.598420        7.617549
 C        10.691618        7.672957        5.968014
 F         9.504653       13.443358        8.723568
 C        14.021302       10.651432       10.692483
 H        13.939662        9.960519       12.794699
 H        14.362897        8.755849       11.603496
 C        11.267447        6.290277       12.126879
 H        13.120552        7.339112       12.430096
 H        12.097617        7.602871       13.764997
 H        11.597542       11.235199       12.010349
 H         9.972148       10.653550       12.356695
 C        11.508342       10.552365       14.006465
 C        14.366175        6.904277        6.447482
 H        13.167150        8.681693        6.086462
 H        13.622351        8.631913        7.709953
 C        10.482385        4.727573        7.686918
 H        12.390945        5.428878        6.773767
 H        12.290096        5.509867        8.563899
 C        11.178121        7.012004        4.609509
 H         9.724498        7.153807        6.074642
 H        10.357608        8.801248        5.701136
 H        13.972867       10.178432        9.659071
 H        13.310001       11.541337       10.523251
 H        15.034485       11.100633       10.747907
 H        11.262143        5.474827       12.873328
 H        11.839931        5.946791       11.231898
 H        10.264067        6.475104       11.801183
 H        12.192487        9.757266       14.354015
 H        10.740701       10.522580       14.748160
 H        12.048066       11.485840       14.323006
 H        14.047558        6.040941        5.798349
 H        15.071132        6.467251        7.226935
 H        15.166872        7.394230        5.892254
 H        10.418382        4.036340        6.790498
 H         9.446546        5.219140        7.601873
 H        10.428769        4.201639        8.625663
 H        11.387177        7.704287        3.780672
 H        10.325467        6.534165        4.132004
 H        12.006872        6.290042        4.710966
57
Snapshot 50 - Isolated 1oF
 I         7.886900        7.642114        8.804456
 C         8.877894        9.478749        8.559112
 C        10.297316        9.653097        8.425476
 C         8.040207       10.493302        8.528359
 Ni       11.530684        8.412800        9.139739
 C        10.717883       11.050098        8.203541
 F         6.685953       10.493234        8.474122
 C         8.520699       11.849868        8.179139
 P        11.742970        9.090737       11.318023
 P        11.844661        7.293349        7.209186
 F        12.826696        7.252709        9.968309
 C         9.900424       12.130175        8.158261
 F        12.056256       11.375847        8.110085
 F         7.627647       12.933505        8.245322
 C        13.573163        9.740475       11.288373
 C        11.733901        7.528318       12.406589
 C        11.148092       10.527094       12.350277
 C        13.656367        7.439414        7.027570
 C        11.484575        5.489650        7.568330
 C        10.932570        7.898430        5.730465
 F        10.226837       13.413480        7.987821
 C        13.801331       11.165517       10.741657
 H        13.805040        9.658272       12.400678
 H        14.018821        8.868771       10.762994
 C        10.555293        6.592339       11.977808
 H        12.714925        6.960140       12.322662
 H        11.638745        7.935476       13.445844
 H        11.335220       11.474181       11.763419
 H        10.052135       10.427326       12.486354
 C        11.768323       10.712992       13.802958
 C        14.484750        6.414992        6.152159
 H        13.965452        8.465261        6.794794
 H        13.958460        7.320869        8.101794
 C        10.580203        4.688126        6.661525
 H        12.477745        4.929734        7.672479
 H        11.034273        5.561924        8.570479
 C        11.494237        7.366275        4.395329
 H         9.840279        7.712021        6.020098
 H        11.117214        9.070940        5.893543
 H        13.410917       11.427634        9.783969
 H        13.552218       11.935514       11.476938
 H        14.887341       11.450510       10.695777
 H        10.247235        6.101661       12.875504
 H        10.851304        5.854963       11.235546
 H         9.756742        7.219142       11.509960
 H        11.684848        9.906007       14.563581
 H        11.374448       11.593445       14.471889
 H        12.879938       10.898592       13.835112
 H        15.533975        6.270771        6.422213
 H        14.497201        6.533151        5.063983
 H        14.079540        5.368174        6.214749
 H        10.957911        4.542385        5.638763
 H         9.651045        5.251963        6.544246
 H        10.215715        3.696178        7.039222
 H        10.816031        7.426295        3.530401
 H        11.838201        6.300518        4.572118
 H        12.351465        7.992999        3.965353
57
Snapshot 51 - Isolated 1oF
 I         8.399198        7.797259        8.566934
 C         9.085817        9.809892        8.480944
 C        10.509075        9.878991        8.531650
 C         8.261750       10.914149        8.350089
 Ni       11.538013        8.402842        9.145108
 C        11.100834       11.162223        8.390265
 F         6.907700       10.998552        8.410200
 C         8.854404       12.144157        7.914036
 P        12.066317        9.274528       11.109144
 P        11.748664        7.461802        6.951410
 F        12.598720        6.938128        9.813602
 C        10.238761       12.190638        7.986777
 F        12.487110       11.315713        8.470804
 F         8.144067       13.266875        7.898701
 C        13.755510        9.961035       11.377649
 C        12.004401        7.825734       12.299273
 C        10.970855       10.523447       11.816618
 C        13.584870        7.500456        6.615021
 C        11.277699        5.602520        7.097472
 C        10.944989        8.504320        5.553448
 F        10.754000       13.349174        7.390838
 C        14.080723       11.117351       10.395223
 H        13.847097       10.423240       12.411626
 H        14.602901        9.256079       11.248569
 C        10.668673        7.057493       12.672170
 H        12.827410        7.169871       11.980713
 H        12.241455        8.350285       13.280464
 H        11.032651       11.436213       11.114188
 H         9.936815       10.145450       11.833109
 C        11.443734       10.772509       13.239848
 C        14.304976        6.458193        5.691614
 H        13.738585        8.583275        6.391738
 H        13.873707        7.218040        7.656563
 C        10.793724        4.841366        5.868898
 H        12.207326        5.179452        7.426672
 H        10.510512        5.629430        7.939531
 C        11.471089        8.011516        4.226595
 H         9.759458        8.535181        5.548588
 H        11.335311        9.569410        5.711848
 H        13.434827       12.018895       10.562558
 H        15.090364       11.568317       10.435090
 H        13.920982       10.851411        9.395991
 H        10.948193        6.457178       13.598413
 H        10.468698        6.288574       11.870491
 H         9.824006        7.744871       12.832185
 H        11.853110        9.840723       13.852407
 H        10.555129       10.972479       13.839478
 H        12.156327       11.567219       13.558151
 H        14.162412        6.740801        4.623211
 H        14.170810        5.380718        5.627001
 H        15.355496        6.538770        5.900007
 H        11.223699        5.241657        4.951362
 H         9.726074        4.730347        5.738265
 H        11.315699        3.864023        5.770984
 H        11.905610        8.868628        3.603437
 H        10.935948        7.239105        3.624570
 H        12.456504        7.486449        4.406058
57
Snapshot 52 - Isolated 1oF
 I         8.109137        7.874083        9.003303
 C         9.202359        9.638504        8.439344
 C        10.560616        9.569191        8.572614
 C         8.458024       10.741667        7.838966
 Ni       11.764059        8.397796        9.170158
 C        11.153595       10.768697        8.036284
 F         7.102781       10.589399        7.869086
 C         9.159133       11.814692        7.461624
 P        11.510428        9.336286       11.143242
 P        12.135050        7.421049        7.242500
 F        13.340239        7.369281        9.622228
 C        10.532071       11.954617        7.545321
 F        12.495405       11.090929        8.270388
 F         8.471721       13.068560        7.232548
 C        12.973943       10.347097       11.612591
 C        11.910325        8.040158       12.482356
 C        10.178479       10.461518       11.800572
 C        13.816316        7.619339        6.260498
 C        11.905368        5.527136        7.468183
 C        10.808101        7.838025        5.918288
 F        11.013801       13.098430        7.094707
 C        13.350268       11.721503       11.141551
 H        13.135440       10.242467       12.728409
 H        13.823571        9.816473       11.065799
 C        10.839103        6.965451       12.733130
 H        12.756910        7.568255       11.883195
 H        12.291725        8.572412       13.371549
 H        10.339205       11.406586       11.151677
 H         9.126225       10.089831       11.541487
 C        10.178816       10.948417       13.257177
 C        14.312002        6.743184        5.135440
 H        13.659301        8.703920        5.938994
 H        14.557458        7.600411        7.115820
 C        10.892681        4.912266        6.386576
 H        12.842781        4.913123        7.494952
 H        11.412004        5.385214        8.478667
 C        11.276562        8.079059        4.407310
 H        10.022433        7.142330        5.857320
 H        10.306961        8.743963        6.383968
 H        12.688495       12.472856       11.782047
 H        14.441753       11.970337       11.356063
 H        13.094301       12.086420       10.142877
 H        11.300741        6.005173       13.057583
 H        10.399681        6.906611       11.671284
 H        10.076611        7.295365       13.503766
 H        11.007304       11.578385       13.652003
 H        10.141213       10.116959       14.011014
 H         9.293126       11.607242       13.453133
 H        14.060939        7.121838        4.089050
 H        14.221715        5.644903        5.178759
 H        15.437097        6.905348        5.022552
 H        11.259562        4.920370        5.391136
 H         9.847441        5.227929        6.368798
 H        10.726910        3.812528        6.727679
 H        12.225442        8.651179        4.269931
 H        10.531215        8.661509        3.870000
 H        11.546380        7.161021        3.910297
57
Snapshot 53 - Isolated 1oF
 I         8.187917        7.574048        9.202847
 C         9.284756        9.354626        8.533251
 C        10.668086        9.539813        8.492731
 C         8.344969       10.196665        7.771484
 Ni       11.884799        8.397749        9.172990
 C        11.155668       10.735771        7.895228
 F         6.978898       10.255401        8.016641
 C         8.826524       11.428999        7.300488
 P        11.554927        9.373128       11.208093
 P        12.329411        7.332540        7.383871
 F        13.295572        7.253900        9.908121
 C        10.212271       11.658778        7.437489
 F        12.461863       11.064994        7.924031
 F         8.146775       12.365874        6.654009
 C        12.798949       10.623097       11.586223
 C        11.872005        8.056058       12.483425
 C         9.892262       10.131560       11.564985
 C        13.956449        7.684055        6.660995
 C        12.125510        5.518011        7.921048
 C        11.158613        7.905723        5.952820
 F        10.667137       12.906201        7.095123
 C        12.157528       11.823345       12.228733
 H        13.549022       10.052871       12.214734
 H        13.373654       10.742640       10.675025
 C        10.883559        6.836339       12.491918
 H        12.756009        7.623272       11.977602
 H        12.156816        8.348166       13.508539
 H         9.745200       11.099143       10.949939
 H         9.262177        9.383102       11.118352
 C         9.521173       10.208695       13.073407
 C        14.552883        6.559343        5.648416
 H        13.855616        8.620352        6.082824
 H        14.681389        7.911259        7.465873
 C        11.619678        4.563463        6.735628
 H        13.160894        5.318800        8.230605
 H        11.520045        5.561262        8.879859
 C        11.466720        7.362502        4.483167
 H        10.178431        7.798117        6.335396
 H        11.403200        8.960571        5.826758
 H        11.371612       11.762774       12.963133
 H        12.751370       12.750480       12.445416
 H        11.508259       12.232950       11.317273
 H        10.594533        6.763308       11.421572
 H        10.032407        7.027531       13.120781
 H        11.426032        5.937716       12.814644
 H         9.400624       11.267285       13.408676
 H        10.294192        9.820784       13.727649
 H         8.571424        9.796565       13.402453
 H        13.902309        5.676059        5.474167
 H        15.479714        6.006776        6.098420
 H        14.908122        6.850770        4.645781
 H        12.542756        4.410562        6.092424
 H        10.891049        5.046138        6.062716
 H        11.266250        3.537931        6.889026
 H        12.464295        7.672101        4.210764
 H        10.766974        7.876033        3.799944
 H        11.361228        6.281384        4.251444
57
Snapshot 54 - Isolated 1oF
 I         8.576775        7.386797        9.287539
 C         9.046610        9.410221        8.618533
 C        10.432028        9.792671        8.528097
 C         7.983167       10.186999        8.087705
 Ni       11.780623        8.417785        9.162044
 C        10.788373       10.946667        7.817134
 F         6.719853        9.779354        8.195576
 C         8.353950       11.486656        7.559351
 P        11.469959        9.367007       11.228216
 P        12.129704        7.086895        7.315918
 F        13.206035        7.740292       10.307861
 C         9.759160       11.768554        7.408186
 F        12.087885       11.370611        7.512906
 F         7.462080       12.382996        6.950606
 C        12.241049       11.105728       11.108484
 C        12.135180        8.404563       12.575981
 C         9.727884        9.703112       11.828451
 C        14.015060        7.832643        7.223485
 C        12.167481        5.219656        7.833508
 C        11.575319        7.231924        5.596796
 F         9.883571       12.834670        6.506477
 C        11.451720       12.181194       11.789177
 H        13.222218       11.078989       11.598434
 H        12.498055       11.446692       10.102033
 C        11.585113        6.954940       12.454838
 H        13.212981        8.450355       12.608539
 H        11.679492        8.990625       13.423610
 H         9.605617       10.719853       11.514035
 H         9.031137        9.063220       11.208773
 C         9.324752        9.643374       13.310529
 C        14.873366        6.630600        6.937985
 H        13.939605        8.587883        6.452819
 H        14.150591        8.298121        8.199718
 C        12.109797        4.378484        6.662991
 H        13.021905        4.931530        8.546794
 H        11.271874        5.012476        8.461769
 C        12.546648        6.720862        4.452960
 H        10.632041        6.728250        5.413200
 H        11.482761        8.263175        5.582401
 H        11.461971       12.071435       12.915385
 H        12.132411       13.086640       11.766020
 H        10.581463       12.697124       11.357105
 H        12.073458        6.656414       11.554841
 H        10.482501        6.969656       12.444476
 H        12.023586        6.460597       13.310921
 H         8.293649        9.610491       13.441216
 H         9.640918       10.506807       13.933637
 H         9.712516        8.801305       13.924012
 H        15.008296        6.472703        5.825377
 H        14.652802        5.665892        7.336444
 H        15.943949        6.780342        7.232158
 H        12.866480        4.335763        5.855302
 H        11.138197        4.552046        6.108099
 H        12.103492        3.365116        7.013997
 H        13.392231        7.436928        4.307491
 H        11.973748        6.688156        3.488023
 H        12.794762        5.690786        4.601981
57
Snapshot 55 - Isolated 1oF
 I         8.545576        6.874306        9.071701
 C         9.046868        8.720901        8.413032
 C        10.420080        9.174452        8.246552
 C         8.029044        9.744042        8.498361
 Ni       11.993633        8.384727        9.169892
 C        10.523377       10.405466        7.599960
 F         6.691300        9.470631        8.692085
 C         8.253417       11.034631        7.933542
 P        12.058234        9.630867       10.942987
 P        12.316319        6.722519        7.625971
 F        13.731099        7.789737        9.916362
 C         9.437432       11.265187        7.309980
 F        11.647778       10.662279        6.829254
 F         7.267332       11.977990        7.730674
 C        12.962685       11.302700       10.823658
 C        13.146802        8.968563       12.266021
 C        10.521695       10.112777       11.786845
 C        13.914551        7.277250        6.797735
 C        12.242704        4.801891        8.284032
 C        11.099146        6.630085        6.202614
 F         9.743734       12.565014        6.908865
 C        11.987755       12.395286       10.193175
 H        13.222091       11.552164       11.855846
 H        13.775220       11.345982       10.121065
 C        12.762626        7.721808       13.062189
 H        14.071684        8.937841       11.706492
 H        13.318633        9.866633       12.897534
 H         9.888182       10.596723       11.003024
 H        10.028680        9.193069       11.938280
 C        10.545716       10.925550       13.085174
 C        14.855620        6.287974        6.015903
 H        13.472282        8.179069        6.230245
 H        14.511103        7.691479        7.614499
 C        13.315786        3.697528        7.971892
 H        12.322722        4.803260        9.344470
 H        11.208833        4.789932        8.014380
 C        11.341271        5.771046        4.934808
 H        10.137644        6.365959        6.596523
 H        11.017209        7.641529        5.917193
 H        10.983947       12.462926       10.603195
 H        12.489165       13.386334       10.203164
 H        11.723749       12.294966        9.152976
 H        12.226918        6.999657       12.411584
 H        12.131437        8.059214       13.984103
 H        13.721118        7.322349       13.460154
 H         9.583589       11.158611       13.533850
 H        11.101553       11.895945       13.042345
 H        11.041477       10.454827       14.005009
 H        14.820173        5.222796        6.371370
 H        15.896805        6.574747        6.098935
 H        14.718590        6.176110        4.916051
 H        13.389936        3.301585        6.898517
 H        13.388072        2.887891        8.767069
 H        14.221239        4.274023        8.148949
 H        12.386228        6.079433        4.615969
 H        10.577575        5.976325        4.114760
 H        11.370352        4.714715        5.164061
57
Snapshot 56 - Isolated 1oF
 I         8.582764        7.024089        9.480563
 C         9.232380        8.784888        8.470561
 C        10.600882        9.045712        8.446630
 C         8.197330        9.803520        8.528768
 Ni       12.151891        8.178482        9.169159
 C        10.878110       10.308784        7.847447
 F         6.944584        9.587703        8.992089
 C         8.538008       11.085392        7.875049
 P        12.169017        9.803143       10.750911
 P        12.303611        6.731320        7.575454
 F        13.729555        7.405104        9.914773
 C         9.836102       11.262722        7.404134
 F        12.238303       10.749561        7.628587
 F         7.658895       12.106098        7.952061
 C        13.066105       11.382794       10.366366
 C        13.012427        8.979457       12.165423
 C        10.479268       10.389567       11.597417
 C        13.887124        7.031199        6.551846
 C        12.305830        5.112800        8.620447
 C        10.822710        6.472399        6.314919
 F        10.254928       12.336943        6.754605
 C        12.237736       12.643535       10.200378
 H        13.758519       11.577641       11.215386
 H        13.597310       11.036329        9.471753
 C        12.322851        7.537903       12.443312
 H        14.010288        8.610414       11.779933
 H        13.334677        9.569407       13.051180
 H        10.047476       11.160177       10.933329
 H         9.798553        9.596828       11.574411
 C        10.705461       11.087783       12.889616
 C        14.156494        6.040359        5.449487
 H        13.827636        8.035365        6.084542
 H        14.729723        7.017724        7.331666
 C        13.554285        4.719805        9.314760
 H        11.487134        5.441313        9.275266
 H        11.964934        4.204549        8.150736
 C        10.743188        5.203370        5.391715
 H        10.033310        6.535247        7.010587
 H        10.701170        7.369512        5.743901
 H        11.822869       13.116723       11.135705
 H        12.852707       13.406052        9.672646
 H        11.434460       12.582108        9.446603
 H        13.025564        6.838774       11.909224
 H        11.316212        7.476357       12.022987
 H        12.316731        7.318822       13.557406
 H         9.719907       11.284692       13.455156
 H        11.127647       12.116127       12.958161
 H        11.374740       10.512771       13.639461
 H        13.614585        6.154781        4.504307
 H        13.968333        4.946404        5.749130
 H        15.250641        5.956190        5.252717
 H        14.121868        3.970319        8.681911
 H        13.263346        4.155560       10.221087
 H        14.307481        5.599233        9.494584
 H        11.018716        5.521200        4.393206
 H         9.683294        4.940516        5.347324
 H        11.219974        4.237699        5.763054
57
Snapshot 57 - Isolated 1oF
 I         8.877954        7.338105       10.069295
 C         9.257789        8.966706        8.799271
 C        10.681534        9.213783        8.652835
 C         8.296491        9.728888        8.138001
 Ni       12.157619        8.363308        9.176601
 C        10.950838       10.393410        7.882410
 F         6.903894        9.349028        8.069108
 C         8.673755       11.006973        7.722021
 P        12.281823        9.696530       11.090629
 P        12.197248        6.889278        7.606625
 F        13.977483        8.109241        9.458558
 C        10.029880       11.380398        7.616762
 F        12.209315       10.836126        7.427075
 F         7.726610       11.884346        7.261743
 C        13.344554       11.233894       11.063169
 C        13.144852        8.783583       12.527580
 C        10.654217       10.294298       11.614357
 C        13.452398        7.637435        6.428147
 C        12.668780        5.148582        7.980220
 C        10.665527        6.910048        6.256019
 F        10.400223       12.642155        7.487279
 C        13.238908       12.258868        9.853564
 H        13.156489       11.658677       12.073898
 H        14.399718       10.802479       11.071812
 C        12.276914        7.628941       13.133838
 H        14.003877        8.402723       11.939660
 H        13.590679        9.491053       13.292111
 H        10.385661       10.927358       10.797595
 H         9.898332        9.500499       11.584335
 C        10.381880       11.039106       12.943267
 C        13.942070        6.686237        5.397043
 H        12.809207        8.460848        6.035409
 H        14.226233        8.109481        7.033144
 C        13.927113        4.944196        8.980349
 H        11.798501        4.628625        8.429952
 H        12.826051        4.716155        6.937349
 C        10.106353        5.585421        5.593071
 H         9.856736        7.572270        6.609365
 H        11.123337        7.612328        5.529382
 H        12.241709       12.748156        9.954666
 H        13.827086       13.192810        9.895931
 H        13.309463       11.716188        8.876550
 H        11.612505        7.229853       12.366502
 H        11.701903        7.971119       14.029311
 H        13.036405        6.906309       13.449695
 H         9.225355       11.258792       13.099658
 H        10.693531       12.126304       12.884216
 H        10.813315       10.812634       13.931215
 H        13.040556        6.045874        5.022100
 H        14.678398        5.958156        5.743484
 H        14.277569        7.096009        4.405741
 H        13.734269        4.055406        9.658472
 H        14.257549        5.881464        9.536711
 H        14.816469        4.720290        8.360582
 H        10.787718        4.713152        5.665476
 H         9.849785        5.719563        4.515399
 H         9.275794        5.254647        6.176109
57
Snapshot 58 - Isolated 1oF
 I         9.070158        7.624149       10.444526
 C         9.231811        9.207799        8.945560
 C        10.489556        9.789667        8.636840
 C         7.996005        9.563640        8.372592
 Ni       12.177825        8.984657        9.156032
 C        10.455971       10.902164        7.709932
 F         6.938505        8.896693        8.809270
 C         8.000098       10.681304        7.442357
 P        12.482605       10.026273       10.960249
 P        11.770123        7.347812        7.432290
 F        14.016008        8.425918        9.420866
 C         9.152457       11.498874        7.299373
 F        11.658892       11.395680        7.334334
 F         6.804602       10.720562        6.623886
 C        14.158825       10.748266       11.122326
 C        12.861902        8.838937       12.409739
 C        11.249307       11.220457       11.618485
 C        13.138657        7.519744        6.281745
 C        11.781775        5.691991        8.133723
 C        10.235411        7.279935        6.409100
 F         9.075486       12.493443        6.395839
 C        14.435022       12.049545       10.279259
 H        14.281343       10.773433       12.258698
 H        14.884295        9.985482       10.780926
 C        12.094529        7.534292       12.510686
 H        13.905079        8.467175       12.199242
 H        12.898055        9.394138       13.360731
 H        11.588376       12.244693       11.230413
 H        10.297922       10.941916       11.190334
 C        10.799277       11.193539       13.043923
 C        13.633316        6.476799        5.188495
 H        12.803767        8.472732        5.705543
 H        13.985779        7.891207        6.878752
 C        12.904349        5.099328        8.918001
 H        10.789157        5.607435        8.774549
 H        11.535242        4.867836        7.372598
 C        10.070771        6.424745        5.183552
 H         9.498983        6.910315        7.124690
 H         9.941574        8.433525        6.225059
 H        13.578470       12.736460       10.243221
 H        15.420359       12.508636       10.354466
 H        14.360878       11.684208        9.170164
 H        12.183771        7.008528       11.583260
 H        11.076243        7.729801       12.878252
 H        12.644808        7.037320       13.327412
 H        10.273342       12.061781       13.428096
 H        11.532238       11.122007       13.813895
 H        10.103621       10.360883       13.276093
 H        12.952199        6.523149        4.287331
 H        13.708662        5.405502        5.373339
 H        14.663103        6.712330        4.893117
 H        12.721622        4.060422        8.931379
 H        13.044826        5.423720        9.957001
 H        13.851839        5.264275        8.354986
 H        10.571734        5.425344        5.361386
 H        10.602396        6.772491        4.246603
 H         8.997190        6.388277        4.929361
57
Snapshot 59 - Isolated 1oF
 I         9.059106        7.630938       10.465473
 C         9.362129        9.174588        9.023857
 C        10.570649        9.677476        8.743465
 C         8.106984        9.568265        8.412526
 Ni       12.197702        8.967183        9.163031
 C        10.707636       10.846145        7.990074
 F         6.984516        8.933611        8.326460
 C         8.138480       10.824409        7.843263
 P        12.595405       10.075902       10.879566
 P        11.981390        7.400880        7.483840
 F        13.703117        7.975690        9.301169
 C         9.510011       11.352592        7.525169
 F        11.948897       11.194114        7.455306
 F         7.005265       11.419868        7.266492
 C        14.068942       11.163077       10.555760
 C        13.417426        9.198400       12.210816
 C        11.110106       10.992692       11.690162
 C        13.478808        7.408795        6.432721
 C        11.523677        5.818160        8.294187
 C        10.559230        7.771665        6.387455
 F         9.547027       12.375874        6.556603
 C        14.093693       12.235231        9.472497
 H        14.557964       11.569301       11.476326
 H        14.822523       10.351548       10.310034
 C        12.563287        8.094630       12.968110
 H        14.233982        8.728994       11.656923
 H        13.749094        9.995563       12.908957
 H        11.129720       12.069245       11.246485
 H        10.192733       10.441413       11.350620
 C        11.307162       11.204610       13.146465
 C        14.319401        6.080470        6.436958
 H        13.127088        7.763093        5.444238
 H        14.018756        8.214782        7.030392
 C        11.997561        5.462533        9.735409
 H        10.369377        5.968705        8.236666
 H        11.647322        5.185000        7.323332
 C        10.144930        6.955747        5.025029
 H         9.700632        7.856466        7.132182
 H        10.733464        8.850095        5.998088
 H        13.490598       13.161095        9.724894
 H        15.112916       12.736127        9.456911
 H        13.863981       11.919191        8.470291
 H        12.732008        7.251085       12.221186
 H        11.512191        8.433329       12.902575
 H        12.852493        7.827742       14.005217
 H        10.797982       12.049685       13.603045
 H        12.305463       11.223631       13.605700
 H        10.898500       10.408392       13.706587
 H        13.957977        5.096560        6.207596
 H        14.877021        5.999701        7.409606
 H        15.078104        6.130474        5.621306
 H        11.611491        4.481903       10.121380
 H        11.542769        6.203766       10.398638
 H        13.060209        5.536434        9.873980
 H        10.062706        5.821865        5.090655
 H        10.839136        7.182829        4.199616
 H         9.116572        7.360909        4.748055
57
Snapshot 60 - Isolated 1oF
 I         8.919058        7.807503       10.308465
 C         9.443971        9.477663        9.161139
 C        10.744952        9.583980        8.500364
 C         8.420998       10.479743        9.029745
 Ni       12.239078        8.740996        9.165206
 C        10.750405       10.495973        7.466207
 F         7.258614       10.453034        9.611598
 C         8.531822       11.289457        7.896500
 P        12.864680       10.149045       10.965849
 P        12.187510        7.134640        7.297001
 F        13.853199        8.075386        9.688343
 C         9.726626       11.348994        7.204954
 F        11.819366       10.706837        6.771072
 F         7.447907       12.020316        7.695432
 C        14.231864       11.389641       10.602829
 C        13.814410        9.179494       12.374382
 C        11.539369       11.118344       11.861598
 C        13.883571        6.536070        6.763637
 C        11.382488        5.604783        8.001967
 C        11.315534        7.552519        5.675642
 F         9.738788       12.421878        6.294374
 C        13.991997       12.206727        9.348660
 H        14.387730       12.004685       11.484433
 H        15.139473       10.710569       10.614408
 C        13.536266        7.709447       12.870315
 H        14.888567        9.229966       12.086918
 H        13.595823        9.853609       13.226878
 H        12.043654       11.941419       12.425701
 H        10.934624       11.596158       10.942324
 C        10.480437       10.326778       12.711919
 C        15.046954        6.133399        7.724067
 H        13.756648        5.671209        6.078053
 H        14.409294        7.297574        6.166428
 C        12.141152        4.838397        9.067402
 H        10.370592        5.770236        8.378504
 H        11.274210        4.647729        7.302632
 C        10.515004        6.443338        4.813395
 H        10.515428        8.354800        5.899214
 H        12.076689        8.053092        5.087243
 H        13.086407       12.818198        9.397840
 H        14.820555       13.000134        9.227630
 H        13.925421       11.600310        8.375154
 H        12.752990        7.188005       12.284688
 H        13.133810        7.803169       13.926117
 H        14.556394        7.179588       12.782518
 H         9.818027        9.563834       12.235093
 H         9.837343       10.973808       13.342876
 H        11.050434        9.795487       13.592336
 H        14.977969        5.084765        8.190695
 H        15.131812        6.782544        8.598158
 H        15.989864        6.053362        7.133131
 H        11.436100        4.065070        9.411401
 H        12.416348        5.372014       10.005197
 H        13.090970        4.339499        8.662659
 H         9.672343        6.011220        5.351676
 H        11.199821        5.721866        4.256701
 H        10.015338        7.057661        4.034009
57
Snapshot 61 - Isolated 1oF
 I         8.915528        8.203835       10.448053
 C         9.853874        9.621690        9.324018
 C        11.167183        9.594444        8.630494
 C         9.079832       10.874658        9.116721
 Ni       12.256430        8.089414        9.160707
 C        11.592736       10.704368        7.856309
 F         7.916052       10.993494        9.846724
 C         9.567882       11.977673        8.313975
 P        13.126628        9.669730       10.717397
 P        12.577512        6.803335        7.537322
 F        13.201303        7.021772       10.475126
 C        10.776567       11.874954        7.622643
 F        12.614470       10.438522        6.856260
 F         8.662149       12.969891        8.248828
 C        14.769114       10.546184       10.380987
 C        13.632574        9.020689       12.329930
 C        12.242479       11.320971       11.415303
 C        14.318875        7.117240        6.765293
 C        12.047892        4.993614        7.944640
 C        11.440946        7.021272        6.094597
 F        11.162518       12.825894        6.734916
 C        14.455943       11.502638        9.309703
 H        15.079109       11.050361       11.306643
 H        15.476649        9.788233       10.056365
 C        12.731730        8.099186       13.171503
 H        14.647102        8.651473       12.086810
 H        13.879594        9.943770       12.871180
 H        13.179328       12.021377       11.572089
 H        11.475004       11.605867       10.727979
 C        11.601089       11.193324       12.801908
 C        15.606554        6.969940        7.501930
 H        14.205702        6.573338        5.814954
 H        14.155898        8.169877        6.539457
 C        12.505480        4.204319        9.193449
 H        10.928367        5.325962        7.968111
 H        12.249134        4.226027        7.184642
 C        11.547381        6.231138        4.838690
 H        10.441919        6.798287        6.556791
 H        11.394663        8.078055        5.875067
 H        13.755061       12.262549        9.591605
 H        15.334710       12.130429        9.088984
 H        14.176674       10.981886        8.376245
 H        11.689367        8.393241       13.055282
 H        13.101711        7.974616       14.191475
 H        12.742194        7.076944       12.666554
 H        10.961267       12.109969       13.073708
 H        12.410051       11.149590       13.551734
 H        10.925335       10.267212       12.848670
 H        15.666920        5.927476        8.004953
 H        15.610413        7.610428        8.387123
 H        16.579872        7.177940        7.030633
 H        12.471329        3.080287        9.019482
 H        12.141432        4.508451       10.171544
 H        13.655753        4.364588        9.299753
 H        11.199527        5.200804        4.957402
 H        12.660716        6.064774        4.599753
 H        11.062795        6.731286        4.004517
57
Snapshot 62 - Isolated 1oF
 I         9.211798        8.234098       10.532013
 C         9.845149        9.668102        9.080385
 C        11.105145        9.498195        8.563529
 C         9.006245       10.735148        8.640196
 Ni       12.261415        8.183597        9.127439
 C        11.354465       10.306697        7.450330
 F         7.735550       10.842432        9.167414
 C         9.311126       11.519479        7.521392
 P        12.759314        9.439508       10.798200
 P        12.714372        6.935788        7.306901
 F        13.718868        7.334399        9.816254
 C        10.674779       11.433928        7.005476
 F        12.724227       10.110736        7.009307
 F         8.419264       12.449604        7.158863
 C        14.563256        9.873470       10.611656
 C        13.014467        8.532752       12.491219
 C        12.008148       11.000387       11.344225
 C        14.435540        7.353404        6.838200
 C        12.613171        5.196804        7.499197
 C        11.775638        7.127216        5.715786
 F        11.220938       12.344770        6.156606
 C        14.881452       11.085292        9.677140
 H        14.863047       10.107116       11.627461
 H        14.991847        8.897940       10.256127
 C        12.428943        7.120494       12.390164
 H        14.076613        8.625800       12.789071
 H        12.451154        9.099332       13.281927
 H        12.734789       11.477067       12.052280
 H        11.736310       11.732918       10.525924
 C        10.699050       10.806467       12.198215
 C        15.623924        6.858867        7.556877
 H        14.706664        7.141970        5.816766
 H        14.397658        8.474962        6.771968
 C        13.076072        4.550771        8.801329
 H        11.486305        4.950965        7.530460
 H        13.048759        4.723351        6.600294
 C        11.293612        5.886068        4.871210
 H        10.867726        7.803559        6.035172
 H        12.452070        7.726830        5.096338
 H        14.953118       12.010189       10.320769
 H        15.827150       11.060064        9.130466
 H        14.103547       11.230218        8.910303
 H        11.335834        7.286927       12.341979
 H        12.665378        6.527398       13.288324
 H        12.662344        6.554231       11.525989
 H        10.834922       10.077941       12.994849
 H         9.845417       10.561841       11.503539
 H        10.344630       11.803763       12.576998
 H        15.500110        6.032722        8.209814
 H        16.109764        7.579793        8.271797
 H        16.361517        6.452112        6.828200
 H        13.779054        3.745579        8.517544
 H        12.183900        3.927965        9.247784
 H        13.519103        5.031876        9.662063
 H        10.220586        5.662934        5.119983
 H        11.955190        4.991459        4.986323
 H        11.324471        6.169456        3.767353
57
Snapshot 63 - Isolated 1oF
 I         9.118155        8.281610       10.318138
 C         9.583992        9.656494        8.715993
 C        10.930106        9.569320        8.269617
 C         8.573425       10.431329        8.124303
 Ni       12.262314        8.318308        8.971746
 C        11.216443       10.519945        7.181395
 F         7.236553       10.462375        8.660071
 C         8.959461       11.399563        7.153556
 P        12.424910        9.636011       10.963585
 P        12.310037        7.136962        7.197048
 F        13.674585        7.335873        9.843451
 C        10.195939       11.195462        6.485698
 F        12.474401       10.495259        6.689455
 F         7.942124       12.259476        6.723488
 C        14.229409        9.761668       10.748226
 C        12.134275        8.776822       12.603385
 C        11.762300       11.471147       11.201540
 C        13.924203        7.224595        6.229574
 C        12.206569        5.351792        7.595177
 C        10.809343        7.319759        6.192854
 F        10.481610       11.881889        5.354191
 C        14.623810       10.466609        9.430880
 H        14.686388       10.346469       11.626906
 H        14.489935        8.709603       10.729677
 C        12.591304        7.240534       12.572358
 H        12.742970        9.304599       13.400631
 H        11.052084        8.927349       12.818758
 H        12.686688       11.986802       11.303393
 H        11.486544       11.756718       10.136794
 C        10.742785       11.608236       12.381358
 C        15.256473        6.921771        7.186251
 H        13.715060        6.567796        5.358288
 H        13.816870        8.223278        5.786565
 C        13.035609        4.793175        8.861669
 H        11.142298        5.082851        7.544168
 H        12.716894        4.820933        6.717483
 C        11.046974        6.491385        4.824740
 H         9.959078        6.924978        6.781006
 H        10.550988        8.461518        5.911800
 H        13.929036       10.199841        8.634361
 H        14.675623       11.580044        9.630954
 H        15.672282       10.385697        9.054742
 H        11.944629        6.547033       12.027349
 H        12.632332        6.846558       13.567989
 H        13.646348        7.344188       12.181493
 H        11.271722       11.846670       13.356209
 H        10.293193       10.649732       12.640943
 H        10.024899       12.358691       12.152517
 H        16.125368        6.652683        6.494342
 H        15.079103        6.178289        7.951195
 H        15.663385        7.829053        7.672629
 H        14.027671        5.192998        9.182900
 H        13.226447        3.729391        8.712772
 H        12.448086        4.783566        9.833712
 H        11.210972        5.384796        5.000879
 H        11.961984        6.956079        4.350458
 H        10.247832        6.656467        4.064517
57
Snapshot 64 - Isolated 1oF
 I         8.807004        7.305558       10.107246
 C         9.504424        9.027383        8.851829
 C        10.885715        9.248071        8.605245
 C         8.482109        9.672338        8.237972
 Ni       12.273223        8.292315        9.194887
 C        11.166457       10.448609        7.785494
 F         7.172185        9.473463        8.311736
 C         8.733125       10.723915        7.337609
 P        12.588643        9.695360       10.969666
 P        11.852045        6.771444        7.533296
 F        14.025393        7.730711        9.606596
 C        10.100229       10.946446        6.987756
 F        12.381571       10.878915        7.430337
 F         7.719220       11.618895        6.873685
 C        14.199066       10.576775       10.685224
 C        12.717896        8.388099       12.333813
 C        11.362268       10.877027       11.766315
 C        13.026376        6.761031        6.107562
 C        12.050692        5.068768        8.360831
 C        10.124610        6.900883        6.853253
 F        10.435510       11.777544        6.022906
 C        15.033503       10.138075        9.458228
 H        13.836271       11.629300       10.496413
 H        14.757428       10.570551       11.624111
 C        14.012619        8.119099       13.206794
 H        11.870043        8.570141       13.033954
 H        12.589430        7.465569       11.768983
 H        10.444503       10.422831       11.406488
 H        11.386330       10.417423       12.740892
 C        11.538865       12.420908       11.786031
 C        14.294149        7.464632        6.598917
 H        13.235123        5.710747        5.875783
 H        12.406137        7.158681        5.225933
 C        13.444640        4.613765        8.667931
 H        11.356174        5.050901        9.253994
 H        11.560405        4.410379        7.621364
 C         9.706148        5.729456        6.072511
 H         9.450633        7.010662        7.702851
 H         9.987222        7.859542        6.308142
 H        15.664202        9.285740        9.683404
 H        14.353896        9.637657        8.710343
 H        15.822297       10.886288        9.122965
 H        14.884074        8.039856       12.567225
 H        13.704273        7.207644       13.787019
 H        14.172579        8.823348       14.046068
 H        11.441252       12.861763       10.807789
 H        12.556238       12.708379       12.206809
 H        10.923714       12.739996       12.627676
 H        14.061071        8.495774        6.161984
 H        15.261314        7.148526        6.136243
 H        14.242295        7.572732        7.740667
 H        14.026672        4.384363        7.752829
 H        13.497113        3.794689        9.363690
 H        14.048570        5.418487        9.197484
 H         9.634482        4.908964        6.793080
 H        10.443528        5.466123        5.313819
 H         8.711232        5.761202        5.643524
57
Snapshot 65 - Isolated 1oF
 I         8.987415        7.081022       10.133134
 C         9.387290        8.785147        8.925813
 C        10.730325        9.146046        8.579384
 C         8.315857        9.532904        8.408420
 Ni       12.284212        8.124070        9.265903
 C        10.859612       10.249941        7.652368
 F         6.974787        9.111650        8.728083
 C         8.339788       10.478458        7.365958
 P        13.055536        9.344956       11.044389
 P        12.023034        6.629625        7.525578
 F        13.944136        7.064692        9.577047
 C         9.718111       10.880029        7.127668
 F        12.068314       10.787712        7.266009
 F         7.248523       10.996300        6.653670
 C        14.792158        9.932854       10.626799
 C        13.460701        8.242295       12.463516
 C        11.903547       10.668224       11.645927
 C        13.053688        6.872729        6.079837
 C        12.341166        5.046129        8.377697
 C        10.407948        6.237166        6.706931
 F         9.881619       11.884308        6.165877
 C        15.158757       10.762090        9.397349
 H        15.254756       10.358473       11.521066
 H        15.262411        8.953784       10.578039
 C        13.887938        8.752173       13.834473
 H        12.579854        7.623242       12.588125
 H        14.253622        7.634773       11.955329
 H        10.993328       10.277411       12.189545
 H        12.426116       11.309393       12.364339
 C        11.239732       11.586496       10.530761
 C        14.579740        7.174025        6.490422
 H        13.012401        5.922330        5.492818
 H        12.698184        7.615109        5.318156
 C        13.755098        4.311889        8.503112
 H        11.943141        5.347156        9.376083
 H        11.599832        4.340543        7.992388
 C        10.460635        4.868004        5.879217
 H         9.596607        6.356523        7.412799
 H        10.321836        7.032108        6.003917
 H        16.272844       10.994702        9.414173
 H        15.119055       10.163308        8.477870
 H        14.606012       11.730472        9.387113
 H        14.735186        9.504897       13.730346
 H        14.277605        7.967891       14.510657
 H        12.940108        9.221229       14.283114
 H        12.003532       11.965667        9.751293
 H        10.640121       12.389652       10.983846
 H        10.585886       10.810529       10.062540
 H        14.583079        7.765217        7.475522
 H        15.308775        7.514380        5.682661
 H        14.890549        6.195983        6.903522
 H        13.875635        3.622880        7.624661
 H        13.829155        3.662069        9.466619
 H        14.614636        4.994398        8.543939
 H        10.306710        3.905439        6.421130
 H        11.392221        4.881826        5.287575
 H         9.661236        4.923623        5.126830
57
Snapshot 66 - Isolated 1oF
 I         9.342270        6.848934       10.474854
 C         9.447545        8.638754        9.178409
 C        10.768410        9.020646        8.798331
 C         8.308965        9.126716        8.508578
 Ni       12.280133        8.147648        9.525223
 C        10.785931        9.900142        7.653384
 F         7.199892        8.428370        8.549891
 C         8.384589       10.241011        7.630141
 P        13.133750        9.750422       10.866506
 P        12.314713        6.678886        7.830679
 F        13.646449        7.172353       10.176872
 C         9.679469       10.584215        7.114677
 F        12.055631       10.079425        7.032953
 F         7.324418       10.841056        7.054264
 C        14.853951       10.324350       10.555311
 C        13.042926        8.637747       12.416755
 C        12.384039       11.415729       11.494311
 C        13.494692        7.306901        6.518358
 C        12.939885        4.913464        8.192569
 C        10.740899        6.243532        6.979750
 F         9.895092       11.370975        6.038773
 C        14.986536       11.377226        9.459080
 H        15.274652       10.630593       11.486135
 H        15.501011        9.441806       10.367646
 C        13.086576        8.808033       13.890364
 H        12.071447        8.092879       12.190466
 H        13.713324        7.810577       12.108771
 H        12.546689       11.160629       12.595078
 H        13.077646       12.257854       11.140385
 C        10.930898       11.755567       11.198571
 C        14.399487        8.344435        7.290950
 H        14.016379        6.572345        5.820096
 H        12.770749        7.832921        5.898671
 C        14.526514        4.664481        8.423101
 H        12.500978        4.587750        9.097206
 H        12.607292        4.168326        7.404124
 C        11.050408        5.697803        5.475358
 H        10.157054        5.472137        7.531557
 H        10.132398        7.070455        6.979585
 H        16.077787       11.616184        9.424677
 H        14.469438       11.150222        8.499460
 H        14.403775       12.276134        9.666917
 H        13.987811        9.327663       14.260692
 H        13.227469        7.728844       14.317010
 H        12.191310        9.331163       14.232676
 H        10.522715       11.280683       10.266883
 H        11.151315       12.842938       10.996229
 H        10.243202       11.408660       12.017609
 H        13.734814        9.083001        7.739486
 H        14.893174        8.697020        6.350373
 H        15.188861        7.880887        7.936161
 H        15.236890        5.007645        7.622910
 H        14.581770        3.576459        8.268483
 H        14.896049        4.922065        9.455348
 H        11.523604        4.721123        5.549623
 H        11.827061        6.298789        4.935990
 H        10.103552        5.664548        4.826194
57
Snapshot 67 - Isolated 1oF
 I         9.646951        6.938694       10.901412
 C         9.679053        8.225320        9.364188
 C        10.860656        8.675368        8.711210
 C         8.442571        8.630564        8.772540
 Ni       12.376346        8.234779        9.605973
 C        10.838134        9.309889        7.511133
 F         7.247247        8.175028        9.168730
 C         8.439252        9.477534        7.688057
 P        12.381701       10.007175       10.953751
 P        13.007368        6.804134        7.963577
 F        13.788715        7.477141       10.846729
 C         9.622168        9.889429        7.075107
 F        11.930928        9.863382        6.865382
 F         7.282765        9.921323        7.071136
 C        13.962655       10.804661       10.677654
 C        12.549455        9.335417       12.777665
 C        11.192380       11.361620       11.339854
 C        14.741628        7.045985        7.410051
 C        13.125954        5.153621        8.732497
 C        11.744984        6.444400        6.650074
 F         9.611133       10.875398        6.061469
 C        13.929795       11.139475        9.119768
 H        14.063120       11.679148       11.304739
 H        14.718365       10.013522       10.729415
 C        12.707179       10.305531       14.021463
 H        11.624586        8.740614       12.858559
 H        13.296274        8.480701       12.664877
 H        11.332891       11.442259       12.471773
 H        11.692504       12.364506       10.919913
 C         9.654305       11.293773       10.988324
 C        15.093856        8.512527        7.030969
 H        15.398312        6.657918        8.227704
 H        14.760850        6.427599        6.503949
 C        14.382165        4.927120        9.670848
 H        12.159420        4.788494        9.247059
 H        13.345393        4.450716        7.872567
 C        11.934472        5.691082        5.389055
 H        11.075875        5.891509        7.281667
 H        11.238652        7.424279        6.392051
 H        14.855533       11.750381        8.883339
 H        14.071710       10.202387        8.587529
 H        13.053101       11.703635        8.943797
 H        12.043509        9.953217       14.854037
 H        12.388517       11.341196       13.766518
 H        13.771153       10.388594       14.396139
 H         9.520813       10.965288        9.968404
 H         9.157668       12.220585       11.228019
 H         9.248298       10.687132       11.819479
 H        15.435396        8.939520        7.966694
 H        14.178863        9.054468        6.654869
 H        15.956582        8.503762        6.302667
 H        15.380130        5.091448        9.200875
 H        14.355711        3.953330       10.190059
 H        14.280670        5.725959       10.405129
 H        12.374812        4.700961        5.658669
 H        12.659653        6.268753        4.716010
 H        11.012338        5.618927        4.739411
57
Snapshot 68 - Isolated 1oF
 I         9.623868        6.971656       11.004502
 C         9.543324        8.155654        9.269009
 C        10.819844        8.706701        8.803685
 C         8.288771        8.513427        8.743534
 Ni       12.370214        8.220408        9.614199
 C        10.636121        9.828076        7.960042
 F         7.140443        8.108043        9.263965
 C         8.237282        9.319203        7.634731
 P        12.269307        9.994491       11.059826
 P        12.960917        6.539367        8.254617
 F        13.814518        7.733928       10.599434
 C         9.397613       10.076201        7.269248
 F        11.737133       10.457081        7.293523
 F         7.022554        9.695033        7.075263
 C        13.995356       10.835555       11.257468
 C        12.098530        9.292524       12.758584
 C        11.051801       11.529144       10.779504
 C        14.674214        7.031233        7.889436
 C        13.095500        4.802007        8.888168
 C        12.272850        6.536000        6.535984
 F         9.378241       10.800269        6.114592
 C        14.841366       11.485905       10.056703
 H        13.801288       11.685197       11.950737
 H        14.566790        9.970311       11.649933
 C        12.588455       10.197907       13.838320
 H        11.055506        8.970767       13.000192
 H        12.706069        8.363536       12.626410
 H        11.505762       12.485814       11.363652
 H        11.111773       11.777246        9.720016
 C         9.631633       11.256940       11.268638
 C        14.712792        8.416096        7.202630
 H        15.019526        7.146693        8.951735
 H        15.322721        6.319219        7.383565
 C        14.326932        4.676898        9.662635
 H        12.179808        4.796573        9.493631
 H        12.910822        4.104531        7.991498
 C        13.105199        5.828734        5.399465
 H        11.223869        6.207582        6.560699
 H        12.253730        7.585838        6.432196
 H        15.826256       11.699682       10.493487
 H        15.020415       10.800293        9.188614
 H        14.228050       12.343142        9.635533
 H        12.198334        9.833547       14.771420
 H        12.236393       11.300813       13.732886
 H        13.662676       10.305504       13.733113
 H         9.067273       10.662766       10.494619
 H         9.146114       12.257810       11.325515
 H         9.657648       10.746362       12.201025
 H        15.124446        8.167233        6.192574
 H        15.191150        9.182811        7.847111
 H        13.716449        8.899003        7.090802
 H        15.110154        4.565783        8.874605
 H        14.416569        3.676146       10.099858
 H        14.556939        5.520780       10.373639
 H        14.202693        6.041061        5.487552
 H        12.821493        6.198579        4.379393
 H        12.924488        4.736681        5.507309
57
Snapshot 69 - Isolated 1oF
 I         9.453638        6.692000       11.031240
 C         9.474923        8.031425        9.205841
 C        10.689204        8.430285        8.624269
 C         8.211526        8.482454        8.813457
 Ni       12.369353        8.202593        9.618026
 C        10.510251        9.300166        7.550753
 F         6.983753        7.818201        9.287118
 C         8.026787        9.439128        7.631443
 P        12.286806        9.881819       11.087784
 P        13.223485        6.945194        8.164392
 F        13.540071        7.643056       10.975258
 C         9.265107        9.897034        7.051758
 F        11.550301        9.693128        6.785251
 F         6.815903       10.044279        7.454774
 C        14.140132       10.544136       11.246596
 C        11.929534        9.316838       12.978013
 C        11.379489       11.457075       11.169406
 C        15.038138        7.150978        7.771226
 C        13.135029        5.346877        9.035533
 C        12.348381        6.837870        6.514640
 F         9.289737       10.751377        6.011228
 C        14.307444       11.525217       10.103667
 H        14.344068       10.910375       12.304530
 H        14.754676        9.616223       11.060381
 C        11.825145       10.288282       14.233809
 H        11.014513        8.727197       12.727140
 H        12.770186        8.646395       13.223804
 H        11.927608       12.083405       12.033477
 H        11.562223       12.005158       10.241013
 C         9.822616       11.426338       11.377372
 C        15.622486        8.525945        8.124987
 H        15.597013        6.456419        8.384769
 H        15.286622        6.758796        6.748404
 C        14.367087        4.530697        9.441591
 H        12.620831        5.625746        9.998723
 H        12.316225        4.692766        8.491689
 C        12.660682        5.470417        5.786350
 H        11.217058        6.890972        6.728816
 H        12.590702        7.650429        5.847812
 H        15.366710       11.523273        9.729062
 H        13.525941       11.316717        9.326587
 H        14.121027       12.580979       10.464913
 H        11.879516        9.694207       15.224947
 H        10.906777       10.812184       14.140735
 H        12.726130       11.002278       14.201812
 H         9.265953       11.219091       10.443319
 H         9.525800       12.406268       11.727769
 H         9.629059       10.520212       11.952391
 H        15.727818        8.561352        9.267790
 H        15.081876        9.429958        7.714652
 H        16.713867        8.502708        7.747231
 H        15.003732        4.206563        8.628621
 H        14.078982        3.686338       10.156390
 H        14.909232        5.260508       10.070210
 H        13.584257        5.573616        5.172844
 H        11.892561        5.376008        5.011081
 H        12.792476        4.585281        6.413824
57
Snapshot 70 - Isolated 1oF
 I         9.650067        6.888313       10.685709
 C         9.498036        8.220343        9.053011
 C        10.786781        8.769769        8.717322
 C         8.496920        8.384207        8.209782
 Ni       12.382965        8.221381        9.621597
 C        10.839740        9.487488        7.506200
 F         7.198045        7.791060        8.334219
 C         8.532025        9.316588        7.180613
 P        12.127908       10.165220       10.754243
 P        12.864035        6.501838        8.334734
 F        14.098629        7.840349       10.215871
 C         9.744505        9.839127        6.743475
 F        12.045839        9.932063        6.904655
 F         7.363795        9.726773        6.348320
 C        13.798021       10.857658       10.922388
 C        11.947958        9.691875       12.527122
 C        10.932014       11.549109       10.645676
 C        14.115704        7.150598        7.111027
 C        13.375935        5.067545        9.322654
 C        11.383380        5.860857        7.258600
 F         9.902148       10.507655        5.587424
 C        13.966524       11.561903        9.538909
 H        13.810427       11.481271       11.871050
 H        14.486450        9.940634       11.068921
 C        12.509572       10.692046       13.727962
 H        10.972048        9.195389       12.674553
 H        12.680714        8.845243       12.620939
 H        11.304370       12.328524       11.291726
 H        10.892546       12.125770        9.571369
 C         9.450366       11.349710       11.240624
 C        15.629948        6.759934        7.246869
 H        13.640438        7.050308        6.065278
 H        14.020782        8.272576        7.303922
 C        13.716288        3.798772        8.533574
 H        14.101851        5.573981        9.992146
 H        12.567091        4.703333       10.002846
 C        11.583613        5.386547        5.821890
 H        10.790913        5.219501        7.895061
 H        10.697322        6.847392        7.232560
 H        14.855999       12.201959        9.450765
 H        14.021112       10.793443        8.751380
 H        13.000729       12.142793        9.474855
 H        12.472829       10.023766       14.605000
 H        11.823150       11.578050       14.059568
 H        13.461334       11.189871       13.478435
 H         8.813331       10.884234       10.457583
 H         9.092404       12.389631       11.602549
 H         9.495980       10.774958       12.215411
 H        16.030344        5.756083        6.855122
 H        15.887229        6.719513        8.330194
 H        16.215754        7.681870        6.968851
 H        12.833673        3.151012        8.670796
 H        14.559976        3.236275        9.039035
 H        13.928996        3.907729        7.432909
 H        12.125555        4.362227        5.810752
 H        12.127227        6.014821        5.093764
 H        10.549546        5.221284        5.417931
57
Snapshot 71 - Isolated 1oF
 I         9.516788        7.345345       10.638554
 C         9.685375        8.293869        8.877129
 C        10.921234        8.980596        8.578307
 C         8.604474        8.399853        7.973379
 Ni       12.391666        8.203531        9.656466
 C        11.072587        9.784523        7.457931
 F         7.424805        7.903828        8.193491
 C         8.703806        9.225820        6.797706
 P        12.587437        9.998191       11.036452
 P        12.863537        6.561639        8.250656
 F        13.467217        7.410666       10.934937
 C         9.987687        9.925945        6.552264
 F        12.121602       10.620293        7.287023
 F         7.802413        9.189014        5.783355
 C        14.247641       10.523292       10.583473
 C        12.833599        9.663445       12.870222
 C        11.432955       11.421217       10.692741
 C        14.178735        7.114203        6.977929
 C        13.697133        5.161432        9.190033
 C        11.682062        5.900468        6.921924
 F        10.183161       10.762247        5.522928
 C        14.519452       10.822626        9.132412
 H        14.574775       11.489004       11.058816
 H        14.874893        9.701678       10.962678
 C        12.025439       10.606247       13.698018
 H        12.292213        8.665945       12.979397
 H        13.894785        9.505752       13.143505
 H        11.832832       12.319610       11.315703
 H        11.769794       11.581287        9.599425
 C         9.966166       11.036057       10.786381
 C        15.157511        6.039917        6.501968
 H        13.527678        7.288765        6.113918
 H        14.769103        8.052103        7.243274
 C        13.488470        3.828953        8.531680
 H        14.767282        5.271118        9.166929
 H        13.452320        5.244729       10.231155
 C        11.975486        5.177044        5.525670
 H        10.817340        5.287946        7.414681
 H        11.155093        6.829226        6.763317
 H        15.539052       11.168821        9.193060
 H        14.343086        9.913405        8.549006
 H        13.952446       11.661274        8.781229
 H        12.065359       10.228703       14.792114
 H        10.994063       10.510968       13.380147
 H        12.334703       11.705377       13.687852
 H         9.775463        9.936963       10.971483
 H         9.526147       11.349535        9.814550
 H         9.602424       11.546397       11.741990
 H        14.523894        5.225012        6.168978
 H        15.850304        5.594094        7.262545
 H        15.797225        6.572563        5.778780
 H        13.663198        4.012697        7.446319
 H        12.486918        3.238703        8.613970
 H        14.263362        3.166896        8.976690
 H        13.047314        5.165214        5.282379
 H        11.548161        5.763023        4.640541
 H        11.653582        4.102165        5.494214
57
Snapshot 72 - Isolated 1oF
 I         9.126207        7.298816       10.547038
 C         9.778426        8.241853        8.657493
 C        11.007621        8.778102        8.414142
 C         8.641191        8.345064        7.765162
 Ni       12.366961        8.186893        9.666144
 C        11.178049        9.368315        7.190648
 F         7.498199        7.850214        8.218052
 C         8.777374        9.117322        6.603862
 P        12.257767        9.893446       10.974620
 P        12.830866        6.677457        8.236420
 F        13.548104        7.396916       10.984536
 C        10.087478        9.476705        6.252732
 F        12.467260        9.766778        6.775459
 F         7.664734        9.265107        5.859545
 C        14.100954       10.370245       11.067392
 C        11.690940        9.486417       12.718734
 C        11.430958       11.439673       10.562818
 C        14.476981        7.192573        7.357275
 C        12.977102        5.072573        9.185067
 C        11.776711        6.383646        6.720044
 F        10.302438       10.219271        5.080428
 C        14.756804       10.726684        9.691259
 H        14.028995       11.188563       11.804298
 H        14.587444        9.475577       11.451998
 C        11.759656       10.405050       13.931989
 H        10.591317        9.148675       12.587589
 H        12.173592        8.479112       12.787789
 H        12.003620       12.338850       11.076370
 H        11.579658       11.665421        9.511178
 C         9.973923       11.758788       11.008374
 C        15.592056        6.282575        6.867464
 H        14.103994        7.764012        6.468287
 H        14.839362        7.868012        8.117695
 C        13.471837        3.910716        8.156419
 H        13.545272        5.256526       10.153696
 H        11.951710        4.924486        9.489635
 C        12.151397        5.344110        5.638696
 H        10.660517        6.393584        7.110438
 H        11.931868        7.331403        6.245588
 H        15.788633       11.125204        9.824573
 H        14.597513        9.810159        9.158107
 H        14.153791       11.555223        9.232721
 H        11.819165        9.928041       14.909635
 H        10.926370       11.190029       13.960603
 H        12.735367       10.915101       13.796703
 H        10.054244       12.510082       11.851561
 H         9.573387       10.786183       11.424374
 H         9.317842       12.165981       10.205334
 H        15.267895        5.643207        6.022043
 H        15.805800        5.727352        7.770460
 H        16.443727        6.804304        6.386661
 H        14.262960        4.232469        7.398917
 H        12.620153        3.615436        7.541932
 H        13.845129        2.923449        8.672251
 H        11.251009        5.402805        4.932140
 H        12.291958        4.311641        5.912936
 H        12.925283        5.680569        4.931966
57
Snapshot 73 - Isolated 1oF
 I         9.052206        6.799562       10.160432
 C         9.540998        8.270665        8.776386
 C        10.898501        8.668989        8.618869
 C         8.380063        8.827870        8.029167
 Ni       12.392904        7.965608        9.518738
 C        10.994299        9.671455        7.654068
 F         7.120043        8.266810        8.160543
 C         8.640313        9.652138        6.927413
 P        12.545555        9.830603       10.885886
 P        13.158326        6.342849        8.187154
 F        13.657727        7.171723       10.887061
 C         9.965294       10.090695        6.708483
 F        12.246851       10.022902        7.099808
 F         7.706746        9.756169        6.034796
 C        14.319776       10.264114       10.413826
 C        12.989089        9.790288       12.704709
 C        11.386823       11.256248       10.532034
 C        14.974681        6.695105        7.729958
 C        13.007552        4.622979        9.015150
 C        12.346496        6.315178        6.603382
 F        10.219707       10.964150        5.645650
 C        14.763861       10.222062        8.908443
 H        14.505976       11.172433       11.034550
 H        14.827108        9.487214       10.917664
 C        12.002794       10.687716       13.691722
 H        12.829945        8.711545       12.938157
 H        14.039640       10.050744       12.854688
 H        11.648396       12.213453       10.909792
 H        11.491112       11.419427        9.412066
 C         9.925774       10.913098       10.918400
 C        15.991385        5.492460        7.592371
 H        14.980008        7.350603        6.879099
 H        15.365743        7.369623        8.537356
 C        12.942870        3.368514        8.193462
 H        13.808179        4.418207        9.792102
 H        12.112527        4.825599        9.699060
 C        13.204541        5.759277        5.480590
 H        11.305879        6.075541        6.768268
 H        12.492351        7.505350        6.489440
 H        15.879062       10.405759        8.780786
 H        14.531517        9.176723        8.600301
 H        14.099601       10.872688        8.294774
 H        12.115438       10.301036       14.719800
 H        10.901680       10.783026       13.453399
 H        12.398690       11.718501       13.682333
 H         9.690906       11.359430       11.906785
 H         9.862165        9.808432       10.934840
 H         9.250500       11.318576       10.156943
 H        15.617221        4.599335        7.078142
 H        16.363092        5.077821        8.570709
 H        16.892397        6.025239        7.282008
 H        11.897934        2.969831        8.339050
 H        13.626424        2.644501        8.554026
 H        13.134852        3.421311        7.068732
 H        12.945877        6.214914        4.523142
 H        13.150984        4.638458        5.297601
 H        14.260016        5.985659        5.725292
57
Snapshot 74 - Isolated 1oF
 I         9.362628        6.522770        9.811183
 C         9.707243        8.092859        8.587767
 C        10.931739        8.770755        8.394183
 C         8.557199        8.448423        7.834217
 Ni       12.387098        8.015275        9.457528
 C        11.063724        9.687909        7.361330
 F         7.476649        7.639115        7.951437
 C         8.728640        9.388430        6.797160
 P        12.778135       10.034530       10.536466
 P        12.735662        6.365285        8.148558
 F        13.333942        7.364661       10.962907
 C        10.041913        9.980502        6.486389
 F        12.354481       10.212481        7.204454
 F         7.681990        9.835668        6.147131
 C        14.390899       10.894585       10.110933
 C        13.138826        9.896302       12.311164
 C        11.478963       11.230525       10.264180
 C        14.521237        6.582373        8.228704
 C        12.281169        4.740930        8.913413
 C        11.917227        6.539367        6.447769
 F        10.215149       10.814676        5.480289
 C        14.778951       11.253035        8.665089
 H        14.335315       11.824574       10.688408
 H        15.169769       10.389464       10.662690
 C        12.248772       10.548395       13.431151
 H        13.106526        8.812304       12.482268
 H        14.140739       10.322085       12.394090
 H        11.785349       12.267448       10.720040
 H        11.513299       11.386827        9.219542
 C         9.970839       10.729483       10.624340
 C        15.649876        5.564905        7.802621
 H        14.672371        7.547483        7.670417
 H        14.525107        6.912899        9.270508
 C        12.417986        3.339223        8.373282
 H        12.795790        5.095027        9.872715
 H        11.229463        4.842952        9.281524
 C        12.348956        5.602460        5.445698
 H        10.799244        6.336750        6.682986
 H        11.921183        7.634622        6.181295
 H        15.494687       12.049681        8.826715
 H        15.190839       10.369408        8.137210
 H        14.027236       11.740808        8.030953
 H        12.588587       10.137451       14.445107
 H        11.228237       10.188049       13.171891
 H        12.195960       11.671519       13.601134
 H         9.877329       10.177166       11.558700
 H         9.741478       10.153546        9.724662
 H         9.320248       11.626623       10.718018
 H        16.075645        6.018501        6.835418
 H        15.428416        4.540115        7.576837
 H        16.339624        5.541230        8.713861
 H        11.659825        3.270607        7.593643
 H        12.248736        2.510076        9.115365
 H        13.344790        3.207697        7.887545
 H        11.782295        5.741042        4.466616
 H        12.068644        4.564665        5.774715
 H        13.414869        5.590054        5.196810
57
Snapshot 75 - Isolated 1oF
 I         9.305171        6.433926       10.036091
 C         9.497120        7.983389        8.633563
 C        10.805492        8.559472        8.401507
 C         8.471213        8.436914        7.811472
 Ni       12.370790        8.008185        9.553818
 C        10.958848        9.522779        7.341426
 F         7.198769        8.167991        8.037809
 C         8.650088        9.414427        6.798888
 P        12.364920        9.824835       10.787977
 P        13.026198        6.297186        8.062242
 F        13.691783        7.532374       10.606895
 C         9.958355       10.002254        6.600179
 F        12.312474        9.894277        7.082206
 F         7.587310        9.962179        6.054502
 C        13.893056       10.656834       10.561606
 C        12.072037        9.449637       12.580028
 C        11.254894       11.207460       10.405196
 C        14.949925        6.213357        7.834433
 C        12.776314        4.741789        8.916811
 C        12.309638        6.016864        6.374353
 F        10.010371       11.060936        5.715910
 C        14.140960       11.342295        9.179924
 H        14.058359       11.316647       11.393624
 H        14.653844        9.807961       10.785484
 C        12.138093       10.544440       13.554431
 H        11.061972        9.044653       12.600751
 H        12.836203        8.680218       12.892055
 H        11.582829       12.063107       11.116035
 H        11.491272       11.497550        9.371317
 C         9.751020       10.952234       10.694840
 C        15.836097        4.952736        7.287263
 H        15.357619        7.148402        7.298573
 H        15.245905        6.407576        8.880894
 C        13.053634        3.461148        8.196532
 H        13.416541        4.785403        9.791654
 H        11.785529        4.841739        9.350058
 C        12.942485        5.371778        5.077488
 H        11.276964        5.458227        6.549869
 H        11.938015        6.992022        6.158540
 H        14.914524       12.137420        9.276005
 H        14.430322       10.603231        8.438495
 H        13.182199       11.778701        8.834634
 H        12.132704       10.171088       14.622942
 H        11.243122       11.233780       13.551520
 H        13.069269       11.173977       13.516193
 H         9.371073        9.936942       10.296697
 H         9.155590       11.806952       10.269648
 H         9.707676       11.057403       11.785753
 H        15.599236        3.960343        7.689747
 H        16.914696        5.281723        7.346413
 H        15.765976        4.916286        6.191296
 H        12.231649        3.388562        7.427643
 H        12.919101        2.617851        8.874594
 H        14.027357        3.407207        7.569301
 H        12.331983        5.307856        4.156291
 H        13.239799        4.315610        5.349430
 H        13.888788        5.956515        4.713270
57
Snapshot 76 - Isolated 1oF
 I         9.022124        6.908396       10.295774
 C         9.412937        7.973767        8.421404
 C        10.741997        8.440607        8.219442
 C         8.286618        8.260966        7.664784
 Ni       11.960532        8.140110        9.517950
 C        10.909546        9.349602        7.168226
 F         7.037820        7.724357        7.727257
 C         8.558522        9.105676        6.454100
 P        12.068687        9.901723       10.803900
 P        12.912450        6.301425        8.255297
 F        13.428427        7.612025       10.671903
 C         9.805951        9.736961        6.262784
 F        12.006802       10.142694        7.245760
 F         7.458948        9.476404        5.612781
 C        13.928382       10.332190       11.010098
 C        11.705100        9.027706       12.585747
 C        11.165695       11.500040       10.644165
 C        14.766604        6.778622        8.295039
 C        12.747272        4.699711        9.073319
 C        12.406196        5.917359        6.438827
 F         9.982008       10.267128        5.045314
 C        14.456498       11.291962        9.941113
 H        13.999470       10.764091       12.078251
 H        14.501388        9.320349       11.003148
 C        11.448815       10.164507       13.694081
 H        10.785989        8.389669       12.358142
 H        12.556033        8.364577       12.873375
 H        11.593038       12.162772       11.342242
 H        11.564687       11.656898        9.536494
 C         9.666322       11.491675       10.502748
 C        15.954666        6.009982        7.798252
 H        14.778982        7.712550        7.700933
 H        14.973252        6.865145        9.390568
 C        13.135190        3.328048        8.237771
 H        13.233246        4.804816       10.092097
 H        11.658175        4.844610        9.326264
 C        13.567407        5.699492        5.398397
 H        11.749044        5.092551        6.478293
 H        11.853206        6.908701        6.147231
 H        15.579448       11.370278       10.119507
 H        14.200119       11.000552        8.882347
 H        14.130163       12.340092       10.176798
 H        11.804865        9.781569       14.645474
 H        10.401681       10.420780       13.824858
 H        11.925475       11.178235       13.604479
 H         9.397797       10.773746        9.654740
 H         9.322657       12.498800       10.212584
 H         9.178622       11.034889       11.441957
 H        16.075079        5.046217        8.430053
 H        16.807199        6.597319        8.169785
 H        15.852194        5.777627        6.693550
 H        13.404955        3.578239        7.211810
 H        12.308475        2.631606        8.240611
 H        14.076465        2.821730        8.684942
 H        13.233501        5.000214        4.637276
 H        14.537030        5.283781        5.850373
 H        13.831442        6.656199        4.936185
57
Snapshot 77 - Isolated 1oF
 I         8.961420        6.903124       10.162508
 C         9.443730        8.067235        8.419420
 C        10.795362        8.600221        8.182405
 C         8.523155        8.099647        7.394460
 Ni       11.801166        8.039910        9.543507
 C        10.876631        9.335883        6.981094
 F         7.345783        7.350491        7.627511
 C         8.651981        8.816931        6.209916
 P        11.941173        9.765374       10.902816
 P        12.850493        6.565315        8.107449
 F        12.529289        7.156386       10.970279
 C         9.777493        9.560936        6.003270
 F        12.109494        9.843298        6.516870
 F         7.609473        8.809719        5.372980
 C        13.672477        9.864112       11.455230
 C        10.997703        9.885508       12.445629
 C        11.500206       11.388078       10.034719
 C        14.632732        7.117567        8.161347
 C        12.688122        4.882444        8.885641
 C        12.248147        6.577161        6.425578
 F         9.993042        9.978217        4.654296
 C        14.585518       10.944942       10.723475
 H        13.699697       10.072183       12.565762
 H        14.039604        8.811179       11.234353
 C        11.604115       10.935089       13.572206
 H         9.964357       10.217260       12.308691
 H        10.902876        8.793968       12.846002
 H        12.096815       12.333469       10.395001
 H        11.704439       11.284407        8.993580
 C        10.000799       11.608225       10.203269
 C        15.676713        6.004174        7.741891
 H        14.569035        7.961428        7.373937
 H        14.782640        7.512591        9.183277
 C        13.095359        3.672580        8.120553
 H        13.135650        4.808130        9.891902
 H        11.530787        4.737237        9.024949
 C        12.643186        5.770016        5.144603
 H        11.209786        6.261056        6.641393
 H        12.170979        7.553163        6.121719
 H        15.694284       10.770268       10.834245
 H        14.301962       10.804270        9.651619
 H        14.327973       12.010183       11.026746
 H        10.766995       11.261860       14.226967
 H        12.187725       11.867025       13.287628
 H        12.301799       10.385603       14.197417
 H         9.555520       10.601927       10.202504
 H         9.601217       12.314308        9.420934
 H         9.665067       11.926664       11.199071
 H        15.573029        5.132884        8.379771
 H        16.770264        6.386402        7.850393
 H        15.412503        5.664305        6.725917
 H        13.447807        2.853126        8.765122
 H        13.969958        3.979260        7.522213
 H        12.331318        3.299553        7.516688
 H        12.008701        6.062886        4.309707
 H        12.434814        4.766573        5.371399
 H        13.642237        6.011012        4.712187
57
Snapshot 78 - Isolated 1oF
 I         8.934788        6.769537       10.164241
 C         9.159534        8.137341        8.531364
 C        10.470369        8.685665        8.383842
 C         8.381705        8.094280        7.347126
 Ni       11.876925        8.007956        9.544038
 C        10.628451        9.498382        7.325356
 F         7.096976        7.481374        7.256006
 C         8.615021        8.941900        6.279005
 P        12.211364        9.954117       11.069101
 P        12.593224        6.503973        8.130468
 F        13.156420        7.233984       10.546725
 C         9.735767        9.690033        6.296335
 F        11.842571       10.112634        7.117140
 F         7.782576        9.056489        5.256573
 C        13.913256        9.958857       11.751016
 C        10.917315        9.767677       12.438832
 C        12.004579       11.685569       10.569171
 C        14.234709        7.249959        8.042667
 C        12.432905        4.844201        8.799874
 C        11.916402        6.440522        6.386908
 F        10.028581       10.571547        5.328881
 C        14.910109        9.731091       10.617002
 H        14.103162       10.863389       12.351032
 H        14.032665        9.057048       12.315940
 C        10.621593       10.901065       13.260185
 H        10.163171        9.199289       11.855007
 H        11.337993        8.956755       13.065145
 H        12.281623       12.246891       11.570981
 H        12.733108       11.905252        9.859317
 C        10.532808       11.819054       10.079443
 C        15.318523        6.673321        7.097410
 H        14.066992        8.323364        7.789687
 H        14.565270        7.375314        9.101255
 C        13.785418        4.138166        8.805855
 H        12.011359        4.898026        9.858487
 H        11.679831        4.436780        8.032352
 C        12.429875        5.196013        5.578289
 H        10.830443        6.329681        6.536739
 H        11.943666        7.356962        5.921167
 H        15.890003        9.807843       11.127055
 H        14.874098        8.657885       10.293909
 H        14.830535       10.373930        9.726646
 H         9.858198       10.843847       14.052193
 H        10.165685       11.688909       12.618768
 H        11.498610       11.373957       13.821489
 H        10.440219       11.697524        9.001465
 H        10.281135       12.853954       10.239429
 H         9.835095       11.343266       10.739530
 H        15.545800        5.638863        7.505228
 H        16.151402        7.398899        7.086395
 H        15.154864        6.689981        5.947774
 H        14.012953        3.644920        7.871855
 H        13.731956        3.494020        9.671026
 H        14.615419        4.860046        9.098420
 H        12.145258        5.342203        4.519081
 H        11.969679        4.233839        5.951575
 H        13.485044        5.050507        5.634874
57
Snapshot 79 - Isolated 1oF
 I         8.936952        6.551756        9.578630
 C         9.432617        8.113729        8.347836
 C        10.650498        8.852702        8.255175
 C         8.467791        8.330073        7.341664
 Ni       11.888486        8.281983        9.533159
 C        10.821005        9.656609        7.152494
 F         7.259550        7.586806        7.394201
 C         8.644670        9.132099        6.183391
 P        11.474870       10.281319       10.631712
 P        12.587624        6.688099        8.280786
 F        12.817909        7.525840       10.890077
 C         9.844158        9.873388        6.178105
 F        12.030766       10.263763        6.815422
 F         7.678205        9.211655        5.173937
 C        13.119474       10.766973       11.305717
 C        10.238716       10.504755       12.064649
 C        11.010798       11.777728        9.546010
 C        14.254764        7.095290        7.740777
 C        12.707538        5.022723        9.216949
 C        11.664321        6.237368        6.691743
 F        10.052610       10.905194        5.131959
 C        14.279464       11.083989       10.280848
 H        12.867428       11.599881       11.918223
 H        13.397311        9.992950       12.052095
 C        10.552079       11.953526       12.747594
 H         9.218505       10.479850       11.669143
 H        10.605819        9.607493       12.637871
 H        11.631694       12.498552       10.015784
 H        11.406638       11.561668        8.453735
 C         9.532790       12.047834        9.438207
 C        14.955384        6.552703        6.430501
 H        14.453409        8.198292        7.786449
 H        14.827087        6.841718        8.682086
 C        13.930061        4.065523        9.131380
 H        12.640829        5.355600       10.278608
 H        11.780081        4.477519        9.022235
 C        11.644214        4.762694        6.130579
 H        10.720057        6.672993        6.628240
 H        12.152147        6.804925        5.865306
 H        15.241666       11.174127       10.761476
 H        14.294734       10.334550        9.449431
 H        14.087704       12.043998        9.754552
 H         9.591712       12.569709       12.597839
 H        11.352821       12.662162       12.378571
 H        10.636097       12.102653       13.834900
 H         8.923808       11.236238        9.109652
 H         9.564839       12.893962        8.690434
 H         8.979178       12.340347       10.356668
 H        15.577600        5.654073        6.621351
 H        15.720405        7.245951        6.021610
 H        14.185006        6.300374        5.768811
 H        14.487778        4.325073        8.250577
 H        13.548622        3.050325        8.878054
 H        14.569841        4.060104       10.076085
 H        11.040092        4.608483        5.154749
 H        11.233486        4.059023        6.931808
 H        12.652668        4.470836        5.855343
57
Snapshot 80 - Isolated 1oF
 I         9.059214        6.584282        9.484252
 C         9.399699        7.962476        7.914651
 C        10.599805        8.725240        8.178934
 C         8.414915        8.290057        6.981001
 Ni       11.912482        8.517877        9.521750
 C        10.682285        9.653740        7.170335
 F         7.308455        7.600930        7.012900
 C         8.592113        9.243073        5.982750
 P        11.641257       10.416139       10.593966
 P        12.613674        6.831316        8.260884
 F        13.368658        8.026682       10.657001
 C         9.888212        9.781880        6.038211
 F        11.733635       10.436281        7.262303
 F         7.660128        9.465557        4.928458
 C        13.203178       11.222657       11.229074
 C        10.573222       10.070310       12.058340
 C        10.961020       12.005459        9.909706
 C        14.396131        7.491285        7.850210
 C        13.050940        5.421838        9.384412
 C        11.921781        6.408220        6.531521
 F        10.346160       10.697040        5.105708
 C        14.497175       11.179109       10.481469
 H        12.948279       12.273198       11.636090
 H        13.360227       10.681364       12.170026
 C         9.470201       10.996726       12.594753
 H        10.004431        9.102684       11.791934
 H        10.974045        9.766517       13.069890
 H        10.815149       12.679224       10.718051
 H        11.695146       12.318389        9.193381
 C         9.518830       12.103003        9.242883
 C        15.374012        6.715978        6.995050
 H        14.214292        8.476116        7.279615
 H        14.859167        7.724277        8.791157
 C        13.790790        4.143882        9.113442
 H        13.492237        6.056553       10.086615
 H        12.055304        5.081947        9.744760
 C        12.127301        4.992157        6.057964
 H        10.748175        6.542846        6.660211
 H        12.327640        7.345476        6.024584
 H        15.290081       10.973970       11.260625
 H        14.575513       10.261468        9.863142
 H        14.753096       12.040038        9.865417
 H         8.806199       11.621746       12.039664
 H         9.823979       11.616167       13.434175
 H         8.681911       10.424256       13.144783
 H         9.066484       11.012763        9.314561
 H         9.443097       12.310372        8.152972
 H         8.802930       12.828268        9.787312
 H        15.149275        5.649683        7.019587
 H        16.350208        6.965144        7.314507
 H        15.316808        7.082887        5.902321
 H        13.248445        3.549182        8.312499
 H        13.875635        3.525840       10.013950
 H        14.759459        4.455517        8.773598
 H        11.485432        4.931714        5.133214
 H        11.876486        4.336963        6.878586
 H        13.177197        4.756877        5.691888
57
Snapshot 81 - Isolated 1oF
 I         8.888751        6.705572        9.692167
 C         9.412936        8.100950        7.983273
 C        10.617410        8.799325        8.133567
 C         8.318936        8.430177        7.187724
 Ni       11.881251        8.491877        9.554520
 C        10.983957        9.649438        7.057474
 F         7.086614        7.857249        7.358827
 C         8.711409        9.292435        6.082059
 P        11.571151       10.058318       10.989865
 P        12.850423        6.645873        8.453879
 F        12.785170        7.906816       11.031941
 C        10.029824        9.957996        6.038187
 F        12.183372       10.321205        6.881517
 F         7.873477        9.287641        5.011180
 C        13.173834       10.587503       11.717070
 C        10.514973        9.451737       12.344974
 C        10.895451       11.600806       10.256060
 C        14.425250        7.512878        8.044644
 C        13.345961        5.210315        9.611805
 C        12.067661        6.167998        6.870320
 F        10.464681       10.734100        5.044259
 C        14.162729       11.413533       10.859575
 H        12.972104       10.966215       12.767393
 H        13.590602        9.542451       12.069356
 C         9.833891       10.478871       13.255283
 H         9.913994        8.694082       11.795174
 H        11.329630        8.798433       12.713376
 H        11.217440       12.443162       10.885995
 H        11.333939       11.508218        9.286574
 C         9.380751       11.596814       10.030798
 C        15.541580        6.827107        7.236621
 H        14.050270        8.365051        7.499737
 H        14.755556        7.737070        9.087540
 C        14.383749        4.256865        9.012384
 H        13.680009        5.717142       10.595152
 H        12.377400        4.794199        9.828716
 C        12.952608        5.632309        5.732792
 H        11.091705        5.514344        7.131355
 H        11.658465        7.140952        6.535203
 H        14.457815       12.278316       11.514359
 H        15.117637       10.860297       10.610945
 H        13.784703       11.815253        9.857832
 H         8.722356       10.555883       13.120672
 H        10.134911       11.487495       12.991738
 H         9.839660       10.470993       14.331304
 H         8.739538       11.837003       10.953046
 H         8.885930       10.596720        9.710412
 H         9.247665       12.350246        9.178641
 H        16.281437        6.615827        8.037434
 H        15.873251        7.439105        6.389574
 H        15.282846        5.865863        6.908239
 H        13.929985        3.901972        8.117802
 H        14.640159        3.436633        9.712274
 H        15.278440        4.827956        8.674751
 H        13.893808        6.151989        5.669351
 H        12.438356        5.765842        4.702827
 H        13.171661        4.588496        6.021276
57
Snapshot 82 - Isolated 1oF
 I         8.912232        7.297610       10.030899
 C         9.375252        8.214678        8.278838
 C        10.654665        8.778863        8.269749
 C         8.504208        8.505280        7.224083
 Ni       11.912814        8.499601        9.550678
 C        10.861711        9.668202        7.166291
 F         7.228541        8.002394        7.386857
 C         8.716475        9.413197        6.247643
 P        11.302887       10.507715       10.377736
 P        13.493446        7.204393        8.613464
 F        12.913583        8.143499       11.006166
 C         9.934175       10.009078        6.212503
 F        12.050544       10.450259        7.026102
 F         7.663236        9.951094        5.506200
 C        12.794761       11.622768       10.381621
 C        10.950315       10.218440       12.206463
 C         9.886595       11.724321        9.708277
 C        15.356895        7.408032        9.102867
 C        13.044989        5.470344        8.770069
 C        13.793160        7.623106        6.784744
 F        10.100683       11.112346        5.437364
 C        13.280578       12.386187        9.172662
 H        12.590409       12.268719       11.287109
 H        13.591925       11.025290       10.798594
 C        10.413893       11.340617       13.038224
 H        10.193396        9.447145       11.946803
 H        11.850408        9.702809       12.568944
 H         9.982667       12.615788       10.335634
 H        10.071486       12.081859        8.748857
 C         8.528597       11.097536        9.950706
 C        16.638819        7.240201        8.192910
 H        15.400778        8.523830        9.468618
 H        15.274288        6.898434       10.070737
 C        14.203294        4.383773        8.743338
 H        12.338240        5.366381        9.613036
 H        12.246512        5.411645        7.929200
 C        13.493153        6.709124        5.643719
 H        13.155236        8.569024        6.657288
 H        14.937480        7.861625        6.678605
 H        13.712961       13.342732        9.569146
 H        14.114743       11.876707        8.617105
 H        12.508086       12.705668        8.457934
 H        11.141588       12.193655       13.198807
 H        10.172201       11.118089       14.131533
 H         9.438888       11.733561       12.656680
 H         8.398444       10.765473       11.009551
 H         8.452896       10.266288        9.223491
 H         7.648283       11.769239        9.800988
 H        17.431458        6.962677        9.000215
 H        17.034206        8.194880        7.781083
 H        16.610392        6.445720        7.469062
 H        14.732257        4.509970        7.792160
 H        13.743395        3.362464        8.774474
 H        14.958589        4.523954        9.617566
 H        13.787497        7.256717        4.761320
 H        12.393854        6.466927        5.707592
 H        13.991540        5.699855        5.622794
57
Snapshot 83 - Isolated 1oF
 I         9.106546        6.982379        9.852185
 C         9.340611        8.371607        8.221726
 C        10.614029        8.947268        8.158948
 C         8.176641        8.647050        7.413607
 Ni       11.884535        8.511786        9.539502
 C        10.904502        9.703747        6.998582
 F         6.992405        7.953794        7.460954
 C         8.476068        9.485337        6.260308
 P        11.371828       10.605892       10.425111
 P        13.227130        7.219828        8.495726
 F        12.757129        8.203262       11.286664
 C         9.806534       10.060627        6.144290
 F        12.095172       10.290933        6.853609
 F         7.507627        9.842213        5.457275
 C        12.986895       11.568388        9.981699
 C        10.954051       10.890326       12.313664
 C         9.939282       11.640880        9.823232
 C        14.750498        7.350966        9.520702
 C        12.720162        5.414520        8.496492
 C        13.725490        7.437505        6.749521
 F        10.137130       10.996672        5.299397
 C        12.505039       12.657109        8.972136
 H        13.697096       11.832575       10.812550
 H        13.430171       10.789469        9.349294
 C        10.941061       12.375657       12.780434
 H         9.899601       10.512501       12.441319
 H        11.526779       10.284555       13.093038
 H        10.101624       12.665359        9.803769
 H         9.919115       11.438264        8.764677
 C         8.624736       11.128039       10.445212
 C        15.976005        8.031774        8.812586
 H        14.437076        7.819938       10.496247
 H        15.131971        6.386258        9.936910
 C        13.912285        4.561289        7.923210
 H        12.424280        5.092279        9.524855
 H        11.766539        5.226255        8.019221
 C        13.126193        6.773176        5.487647
 H        13.508527        8.515805        6.701822
 H        14.867501        7.447243        6.651759
 H        13.405090       13.062555        8.525834
 H        12.043199       12.173300        8.108469
 H        11.916333       13.498302        9.385354
 H        10.075956       13.022202       12.412279
 H        11.815014       13.034019       12.626697
 H        10.789388       12.355521       13.906876
 H         8.400515       11.634966       11.389289
 H         8.664519       10.054646       10.738169
 H         7.836967       11.339375        9.745109
 H        16.909912        7.892556        9.364507
 H        15.700577        9.064488        8.590991
 H        16.279341        7.619533        7.806700
 H        14.306491        4.973124        6.929967
 H        13.494205        3.511189        7.780862
 H        14.768167        4.548149        8.640286
 H        13.721039        7.122694        4.609140
 H        11.997278        6.974069        5.394832
 H        13.256214        5.702903        5.550790
57
Snapshot 84 - Isolated 1oF
 I         9.385587        6.717387        9.490260
 C         9.456252        8.463014        8.156554
 C        10.808210        8.916389        7.992036
 C         8.344081        8.686222        7.370399
 Ni       11.919545        8.505680        9.563071
 C        10.851325        9.903341        6.898460
 F         7.158797        8.020339        7.714347
 C         8.460845        9.527633        6.231247
 P        11.309321       10.501972       10.389483
 P        13.229149        7.077441        8.548406
 F        12.860578        8.031331       11.071784
 C         9.769563       10.058695        6.011832
 F        11.988049       10.475772        6.446200
 F         7.414689        9.647365        5.329099
 C        12.926139       11.304821        9.773586
 C        10.936599       10.476567       12.101933
 C         9.893848       11.383194        9.684951
 C        14.956363        7.091070        9.266179
 C        12.666643        5.410151        9.045557
 C        13.494111        7.036917        6.679153
 F         9.929229       11.108849        5.115850
 C        12.705550       12.767015        9.127039
 H        13.601609       11.401088       10.604373
 H        13.366648       10.584511        9.028786
 C        10.973868       11.764591       12.958636
 H        10.003339        9.889199       12.208751
 H        11.695862        9.678496       12.349381
 H         9.893643       12.401744        9.783646
 H         9.846554       11.298764        8.539816
 C         8.696185       10.803901       10.532825
 C        15.754873        8.380087        9.165710
 H        14.805996        6.771544       10.289931
 H        15.382883        6.193471        8.721131
 C        13.277398        4.236418        8.315905
 H        12.859221        5.437263       10.145566
 H        11.588711        5.498968        9.028957
 C        12.131761        6.611749        6.029126
 H        14.023563        7.882893        6.108576
 H        14.275137        6.252666        6.589911
 H        13.631998       13.380977        9.039363
 H        12.079993       12.827229        8.232229
 H        12.074078       13.288995        9.847852
 H        10.045088       12.370478       12.962501
 H        11.849359       12.402890       12.685674
 H        11.106675       11.645413       14.042202
 H         7.679380       10.972150       10.120577
 H         8.618554       11.228042       11.497461
 H         8.865499        9.700945       10.598722
 H        16.806587        8.101034        9.194951
 H        15.536656        8.993596       10.090933
 H        15.479839        8.949389        8.218027
 H        13.733726        4.518932        7.352807
 H        12.530069        3.466984        8.112945
 H        14.089063        3.871262        8.991702
 H        12.226734        6.651701        4.925960
 H        11.474392        7.477849        6.179564
 H        11.739148        5.624302        6.447511
57
Snapshot 85 - Isolated 1oF
 I         8.851682        6.427837        9.583064
 C         9.438517        7.961972        8.076694
 C        10.586289        8.755876        8.227980
 C         8.625182        8.018328        6.888705
 Ni       11.882187        8.492194        9.647223
 C        10.783244        9.878858        7.321114
 F         7.566204        7.259324        6.535399
 C         8.844295        9.152326        6.064095
 P        11.484845       10.285726       10.977122
 P        12.932340        7.005495        8.348805
 F        13.082203        7.763964       10.883644
 C         9.871012       10.188386        6.302697
 F        11.782564       10.837008        7.514246
 F         8.382099        9.193016        4.803861
 C        13.022336       11.381939       10.605812
 C        11.826372        9.937726       12.731160
 C         9.900702       11.477776       10.924875
 C        14.798727        7.392075        8.501756
 C        12.728402        5.272601        8.890818
 C        12.570138        7.219615        6.510045
 F         9.984105       11.357341        5.634384
 C        12.724601       12.882225       10.333223
 H        13.558204       11.134083       11.519942
 H        13.503392       11.109051        9.684567
 C        12.303521       10.893286       13.894377
 H        10.844628        9.562861       13.035063
 H        12.492640        9.040215       12.703799
 H        10.023741       12.539268       11.347578
 H         9.946671       11.646063        9.910700
 C         8.546597       10.881299       11.340192
 C        14.947815        8.934587        8.198628
 H        14.839798        7.118964        9.551769
 H        15.371108        6.843619        7.728814
 C        13.833496        4.180276        8.685634
 H        12.641811        5.471488       10.014035
 H        11.737366        4.920659        8.573939
 C        12.550067        5.933370        5.634124
 H        11.574479        7.524680        6.520878
 H        13.134453        8.116171        6.192844
 H        13.671010       13.435460        9.996291
 H        12.100485       12.958375        9.370055
 H        12.251801       13.410222       11.184658
 H        12.651083       11.865333       13.507862
 H        13.158407       10.536998       14.522371
 H        11.422728       11.077425       14.542265
 H         8.699258       10.026421       12.050248
 H         7.973808       10.572683       10.466883
 H         7.896012       11.584764       11.961040
 H        15.945335        9.234099        8.001571
 H        14.434988        9.454861        9.022680
 H        14.331861        9.082580        7.251390
 H        14.105241        4.102790        7.597291
 H        13.426188        3.260663        9.004783
 H        14.729092        4.410470        9.267469
 H        11.851788        6.106657        4.705831
 H        12.304352        5.136945        6.297665
 H        13.540085        5.784710        5.126438
57
Snapshot 86 - Isolated 1oF
 I         8.744782        6.499306        9.443645
 C         9.383084        7.996952        8.065731
 C        10.370157        8.895753        8.445519
 C         8.723632        8.022184        6.748598
 Ni       11.894693        8.512856        9.642257
 C        10.457545       10.012485        7.585131
 F         7.820525        6.994806        6.509102
 C         8.910675        9.166001        5.921985
 P        11.605399        9.971066       11.284929
 P        12.834141        7.074627        8.239602
 F        13.538666        8.159830       10.581789
 C         9.867099       10.106976        6.329357
 F        11.386801       10.979927        7.838404
 F         8.265430        9.142919        4.761259
 C        12.874016       11.267712       10.760280
 C        12.557975        9.326869       12.820796
 C        10.092923       10.820992       11.611818
 C        14.573418        7.537734        8.017205
 C        12.664167        5.436288        9.204586
 C        12.253348        6.652154        6.539725
 F        10.455076       10.956944        5.395256
 C        12.731770       12.727828       11.294006
 H        13.877978       10.799950       10.975332
 H        12.533891       11.305644        9.699131
 C        12.570439       10.447107       13.987597
 H        12.198256        8.294855       13.177254
 H        13.584257        9.150972       12.366377
 H        10.266428       11.571534       12.422279
 H        10.034591       11.480667       10.774590
 C         8.879500        9.881496       11.510628
 C        15.024959        9.030890        8.108350
 H        15.181606        7.208890        8.858646
 H        14.842641        7.146142        7.033774
 C        13.829118        4.460910        8.978847
 H        12.503526        5.818945       10.253091
 H        11.718703        4.958349        8.848392
 C        13.209927        5.899249        5.669719
 H        11.280539        6.200056        6.517743
 H        12.196674        7.624274        6.093620
 H        13.677654       13.281080       11.451311
 H        12.144574       13.295546       10.547880
 H        12.096096       12.834963       12.219606
 H        11.505069       10.729448       14.170715
 H        13.167618       11.338987       13.729888
 H        13.042086       10.107036       14.931790
 H         7.981888       10.452553       11.206574
 H         8.740421        9.296290       12.475314
 H         8.967026        9.246411       10.601525
 H        16.058361        8.954847        7.611465
 H        14.909188        9.216310        9.204804
 H        14.438115        9.757562        7.575818
 H        13.858272        4.263435        7.902317
 H        13.599989        3.496972        9.450867
 H        14.811710        4.886798        9.299185
 H        12.911626        6.047005        4.640338
 H        13.067125        4.756100        5.875781
 H        14.239800        6.203335        5.885121
57
Snapshot 87 - Isolated 1oF
 I         8.773478        6.339295        9.446362
 C         9.294199        8.004316        8.380507
 C        10.472980        8.847286        8.559589
 C         8.423383        8.180114        7.178149
 Ni       11.917882        8.491669        9.655729
 C        10.617028        9.750336        7.455185
 F         7.448203        7.229051        6.978802
 C         8.835697        8.974787        6.108439
 P        11.412363        9.983671       11.185788
 P        12.716526        6.974837        8.264738
 F        13.050732        7.642061       10.756620
 C         9.788435        9.927983        6.362294
 F        11.678102       10.643625        7.607213
 F         8.076604        8.998164        4.907107
 C        12.426820       11.502199       11.050180
 C        11.814415        9.222637       12.768754
 C         9.607917       10.582142       11.629696
 C        14.502592        7.557819        7.994933
 C        12.890921        5.340106        8.999239
 C        12.046802        6.738595        6.587789
 F        10.029367       11.008370        5.474939
 C        12.472740       12.459078       12.180176
 H        13.480535       11.141324       10.776613
 H        11.995844       12.138153       10.155597
 C        12.484617       10.004272       13.940167
 H        10.806186        8.847623       13.180831
 H        12.479012        8.351591       12.579210
 H         9.610670       11.061342       12.598125
 H         9.314476       11.422140       10.907662
 C         8.548871        9.439862       11.781477
 C        14.658863        9.074285        7.883005
 H        15.072293        7.007143        8.799121
 H        14.627564        7.157947        6.971248
 C        14.045921        4.427331        8.609408
 H        13.065942        5.557976       10.055673
 H        11.823744        4.925275        9.014391
 C        12.460979        5.597650        5.669521
 H        10.915576        6.676085        6.738962
 H        12.304543        7.682738        6.196936
 H        12.858113       11.981276       13.102328
 H        13.180686       13.276262       12.021652
 H        11.517176       12.872267       12.485925
 H        11.928310       10.786495       14.512756
 H        13.533739       10.354358       13.671973
 H        12.667066        9.180667       14.685802
 H         7.940519        9.592473       12.693441
 H         9.039767        8.455029       12.044283
 H         7.974430        9.310989       10.826721
 H        15.671804        9.338735        7.466365
 H        14.512508        9.506690        8.891687
 H        13.812330        9.450643        7.173678
 H        13.911280        3.944231        7.615591
 H        14.160704        3.690382        9.487115
 H        14.955242        5.027612        8.560242
 H        11.817122        5.688225        4.743740
 H        12.255997        4.691312        6.122952
 H        13.561586        5.609984        5.444148
57
Snapshot 88 - Isolated 1oF
 I         9.221112        6.406474       10.045894
 C         9.358179        7.845693        8.508603
 C        10.452512        8.793207        8.403741
 C         8.227157        8.134647        7.734378
 Ni       11.870792        8.496708        9.620390
 C        10.493453        9.706907        7.359546
 F         7.139760        7.357009        7.957268
 C         8.203875        9.080070        6.758553
 P        11.248869        9.997200       11.120793
 P        12.961364        7.718754        7.958845
 F        13.281304        7.927363       10.834138
 C         9.304944        9.996864        6.709648
 F        11.573105       10.556768        7.171220
 F         7.150543        9.227064        5.976092
 C        11.602896       11.594873       10.433504
 C        12.097349        9.751955       12.790591
 C         9.469632       10.095378       11.411902
 C        14.809551        8.387675        8.006071
 C        13.207940        5.957690        8.404185
 C        12.282570        7.623406        6.236101
 F         9.351915       10.742243        5.598918
 C        11.375611       12.874439       11.343151
 H        12.636963       11.647880        9.924638
 H        10.785635       11.646297        9.642732
 C        11.710825       10.475756       14.022225
 H        12.114221        8.672256       12.917579
 H        13.139787        9.899372       12.444586
 H         9.009104       11.111837       11.612144
 H         9.123769        9.676645       10.458791
 C         8.998214        9.082355       12.480340
 C        14.952218        9.829565        7.520369
 H        14.864635        8.108418        9.060886
 H        15.443749        7.639994        7.410194
 C        14.603578        5.295272        8.186132
 H        13.023956        5.848976        9.459140
 H        12.249937        5.528110        7.958496
 C        12.870897        6.594163        5.221877
 H        11.265604        7.324955        6.441654
 H        12.268694        8.749323        5.821577
 H        12.243910       13.357020       11.783614
 H        10.930625       13.617523       10.639627
 H        10.664410       12.808647       12.193503
 H        10.664698       10.817787       13.894388
 H        12.298691       11.386651       14.253184
 H        11.861884        9.877496       14.953049
 H         9.709348        8.281589       12.453044
 H         7.909776        8.862101       12.454628
 H         9.049095        9.597295       13.498590
 H        16.061075       10.098977        7.656872
 H        14.368214       10.442724        8.216495
 H        14.741693        9.978099        6.455321
 H        15.079071        5.383236        7.137374
 H        14.406390        4.168617        8.241657
 H        15.313481        5.683085        8.928059
 H        12.055459        6.239337        4.567192
 H        13.104712        5.627769        5.759327
 H        13.734361        6.883873        4.527057
57
Snapshot 89 - Isolated 1oF
 I         9.285737        6.264709       10.285399
 C         9.202951        7.788745        8.836584
 C        10.328189        8.608593        8.624298
 C         8.010084        7.816291        8.070595
 Ni       11.886868        8.511907        9.606661
 C         9.845440        9.713824        7.707607
 F         6.968270        6.869464        8.066688
 C         7.716729        8.923206        7.201474
 P        10.974093       10.189428       11.222337
 P        12.933960        7.521623        8.022925
 F        13.406050        8.559024       10.523428
 C         8.704468        9.910349        6.992148
 F        10.760237       10.679194        7.472317
 F         6.721518        8.765817        6.237201
 C        10.901224       11.826844       10.238771
 C        12.189000       10.247846       12.551947
 C         9.272529        9.996399       12.010773
 C        14.483787        8.421347        7.963425
 C        13.481880        5.743567        8.511571
 C        12.187027        7.539850        6.235305
 F         8.520957       10.938645        6.028083
 C        10.510636       13.171366       10.991855
 H        11.921741       11.909871        9.720231
 H        10.232019       11.708459        9.420052
 C        12.151702       11.188872       13.740308
 H        12.267293        9.203266       12.931721
 H        13.150888       10.340999       12.083736
 H         8.828440       11.078649       12.213318
 H         8.620112        9.467749       11.388495
 C         9.332769        9.162730       13.336887
 C        14.293580        9.993389        7.755601
 H        15.110467        8.468939        8.912983
 H        15.232171        7.946984        7.265352
 C        14.330318        4.990324        7.416704
 H        13.957593        5.950652        9.504700
 H        12.683833        4.996383        8.719545
 C        13.285558        7.136617        5.185746
 H        11.199277        6.870008        6.082043
 H        11.797972        8.601110        6.083609
 H        11.258309       13.560052       11.747974
 H        10.246816       13.968826       10.272148
 H         9.605241       13.120729       11.642980
 H        11.181416       11.173487       14.248211
 H        12.609143       12.198650       13.657031
 H        12.724259       10.708416       14.572034
 H         9.103150        8.088943       13.000852
 H         8.511060        9.491287       13.986396
 H        10.291062        9.090461       13.784548
 H        15.229709       10.478838        7.754730
 H        13.656170       10.382546        8.599966
 H        13.728561       10.221768        6.789199
 H        13.697998        4.734416        6.602821
 H        14.786140        4.066977        7.867097
 H        15.251626        5.557024        7.096416
 H        13.022666        7.675477        4.212701
 H        13.348866        6.050428        4.898760
 H        14.294076        7.263204        5.571468
57
Snapshot 90 - Isolated 1oF
 I         9.393476        5.904341       10.610189
 C         9.126972        7.667793        9.171780
 C        10.228450        8.514811        8.977294
 C         7.980687        7.605292        8.378414
 Ni       11.900086        8.517130        9.659484
 C         9.950846        9.430929        7.864877
 F         6.931261        6.772851        8.664504
 C         7.815573        8.537200        7.242530
 P        11.326152       10.114638       11.094705
 P        13.126602        7.510632        7.985705
 F        13.605968        8.304326       10.678503
 C         8.811996        9.472143        7.046072
 F        11.018758       10.113186        7.417361
 F         6.528700        8.541697        6.711931
 C        11.489578       11.722169       10.184623
 C        12.508759       10.128302       12.553578
 C         9.500869        9.727573       11.654443
 C        14.959899        8.213826        7.978797
 C        13.401205        5.697097        8.309467
 C        12.567388        7.679791        6.139012
 F         8.765023       10.346946        5.981450
 C        11.521817       13.116773       10.784379
 H        12.468506       11.495021        9.783869
 H        10.919739       11.570260        9.214972
 C        12.439538       11.251893       13.802196
 H        12.458688        9.102982       12.957809
 H        13.545387       10.153539       12.073094
 H         9.008351       10.723838       11.966455
 H         8.970626        9.331048       10.765476
 C         9.354384        8.690847       12.800536
 C        14.929258        9.728878        7.812130
 H        15.349222        7.669975        8.875943
 H        15.539120        7.753453        7.114636
 C        14.388306        4.802722        7.503311
 H        13.834146        5.653890        9.348375
 H        12.347421        5.400511        8.399698
 C        13.022318        8.792201        5.221490
 H        12.707805        6.520857        5.778390
 H        11.470850        7.642375        6.136201
 H        12.549764       13.451924       11.010784
 H        11.143164       13.964268       10.140951
 H        10.956885       13.249871       11.749153
 H        11.454403       11.520216       14.304414
 H        12.822865       12.230315       13.413696
 H        13.132418       10.891973       14.595012
 H        10.093386        7.905256       12.814259
 H         8.454200        8.077246       12.532508
 H         9.285044        9.241414       13.786622
 H        15.989242       10.077524        7.681610
 H        14.597568       10.255141        8.687893
 H        14.283949        9.968688        7.008550
 H        14.144325        4.840322        6.372347
 H        14.357059        3.800838        7.842174
 H        15.400215        5.181564        7.639830
 H        12.768610        8.541991        4.187998
 H        14.129426        8.944110        5.231711
 H        12.493322        9.791569        5.454733
57
Snapshot 91 - Isolated 1oF
 I         9.730501        6.048370       10.676553
 C         9.416658        7.076017        8.926210
 C        10.365191        8.152815        8.446428
 C         8.211708        6.937111        8.273631
 Ni       11.900849        8.476584        9.614149
 C         9.950152        8.984205        7.464470
 F         7.236750        6.122271        8.822629
 C         7.852500        7.911254        7.355093
 P        11.251060        9.932358       11.271370
 P        13.108208        7.360852        8.072936
 F        13.306520        8.196383       10.591267
 C         8.757983        8.772999        6.778963
 F        10.677322       10.027311        6.934826
 F         6.500691        8.055435        6.920163
 C        12.077479       11.545606       10.854980
 C        12.062871        9.297342       12.850452
 C         9.450912       10.136275       11.697996
 C        14.891269        7.967215        8.229852
 C        13.005495        5.635561        8.670720
 C        12.528167        7.387338        6.300535
 F         8.412949        9.665314        5.804931
 C        12.140125       12.910076       11.683728
 H        13.055586       11.055707       10.634316
 H        11.672525       11.718260        9.874807
 C        12.360608       10.345973       13.919018
 H        11.412768        8.541094       13.340799
 H        13.008956        8.796299       12.649359
 H         9.188958       11.174074       11.909482
 H         8.968967       10.097577       10.646443
 C         8.706136        9.331347       12.820360
 C        15.164259        9.410124        7.853205
 H        14.962501        7.743079        9.336159
 H        15.514246        7.349937        7.596697
 C        14.227355        4.739001        8.388743
 H        12.906132        5.720945        9.759433
 H        12.043193        5.226999        8.277190
 C        12.781691        8.646700        5.497797
 H        12.939315        6.373577        5.874835
 H        11.414742        7.186109        6.502847
 H        12.943438       12.991411       12.370691
 H        12.024732       13.821331       11.035573
 H        11.232411       12.901054       12.389155
 H        12.748388        9.898639       14.823784
 H        11.394624       10.904206       14.090747
 H        12.961390       11.228484       13.611258
 H         7.584934        9.448658       12.599874
 H         8.942249        9.580445       13.920010
 H         8.872265        8.238756       12.744249
 H        16.250898        9.690247        8.191194
 H        14.475896       10.118956        8.313620
 H        15.241086        9.593952        6.747031
 H        14.346339        4.633047        7.299356
 H        14.094774        3.737793        8.766109
 H        15.136052        5.184686        8.838946
 H        12.066682        9.374368        5.776972
 H        12.458342        8.447010        4.431730
 H        13.809140        9.064602        5.477395
57
Snapshot 92 - Isolated 1oF
 I        10.060800        6.121480       10.829638
 C         9.308890        7.274295        9.225974
 C        10.171345        8.350473        8.823640
 C         8.049079        7.340250        8.615767
 Ni       11.909121        8.510815        9.628964
 C         9.868117        9.143333        7.766961
 F         7.088110        6.466075        8.864955
 C         7.870153        8.036248        7.333480
 P        11.052983        9.793386       11.200319
 P        13.024306        7.249834        8.255846
 F        13.710073        8.724729       10.679663
 C         8.641542        9.171259        7.036446
 F        10.832826       10.041678        7.222870
 F         6.895280        7.759858        6.439695
 C        11.960761       11.499732       11.090001
 C        11.699092        9.219896       12.845849
 C         9.270111       10.423468       11.431991
 C        14.688128        8.054897        7.949896
 C        13.522628        5.710365        9.258089
 C        12.456110        6.532031        6.609817
 F         8.593719        9.910918        5.859217
 C        11.331992       12.918435       11.491212
 H        12.945550       11.315582       11.597555
 H        12.132531       11.652632       10.026537
 C        12.161795       10.309506       13.768942
 H        10.967698        8.583071       13.322285
 H        12.506526        8.662797       12.312272
 H         9.407648       11.018628       12.426301
 H         9.144593       11.221866       10.668467
 C         8.152724        9.365324       11.562166
 C        14.749329        9.613986        7.894122
 H        15.302980        7.820324        8.798374
 H        15.053214        7.653402        7.009842
 C        14.705961        4.705318        8.893593
 H        13.677945        6.229573       10.247434
 H        12.622382        5.109097        9.366731
 C        13.093041        7.193647        5.347904
 H        12.997456        5.522318        6.537973
 H        11.354171        6.277777        6.385913
 H        10.843633       13.078960       12.524752
 H        12.187172       13.636170       11.557465
 H        10.666825       13.301303       10.720145
 H        12.343135        9.902494       14.813721
 H        11.304618       10.988256       13.907049
 H        13.048721       10.861841       13.459234
 H         8.404202        8.516005       12.275367
 H         7.597937        9.036861       10.687314
 H         7.333015        9.848678       12.201169
 H        15.738184        9.957282        7.532788
 H        14.612492       10.065415        8.969921
 H        13.872222       10.052423        7.326690
 H        14.364040        4.036810        8.040547
 H        14.899360        4.092182        9.790288
 H        15.655599        5.197201        8.707933
 H        12.807265        8.275877        5.117816
 H        13.045814        6.588009        4.424285
 H        14.193480        7.086843        5.520527
57
Snapshot 93 - Isolated 1oF
 I         9.856314        6.088055       10.547420
 C         9.459370        7.546122        8.928682
 C        10.354527        8.586140        8.461555
 C         8.210399        7.244691        8.301369
 Ni       11.903160        8.511969        9.635746
 C         9.873537        9.460763        7.502391
 F         7.500149        6.098382        8.567657
 C         7.752449        8.155989        7.300367
 P        10.952392        9.998793       11.016393
 P        13.243513        7.246469        8.479386
 F        13.296638        8.699042       10.923609
 C         8.683817        9.081103        6.796703
 F        10.660124       10.460257        6.918310
 F         6.623444        7.762244        6.608005
 C        11.903568       11.584517       10.882773
 C        11.087669        9.338680       12.740236
 C         9.280836       10.480058       10.647180
 C        14.735687        8.382754        8.123832
 C        13.826806        5.802981        9.526355
 C        12.754622        6.415350        6.725170
 F         8.410780        9.699700        5.619783
 C        11.435237       12.802981       11.734962
 H        12.921361       11.393463       11.210447
 H        11.861322       11.794656        9.732207
 C        11.549627       10.459199       13.645190
 H        10.048708        9.020386       12.976732
 H        11.689161        8.466548       12.931243
 H         8.892469       11.337363       11.350353
 H         9.346075       10.881300        9.665383
 C         8.110630        9.465550       10.756878
 C        14.367583        9.550978        7.219204
 H        15.034585        8.807339        9.092006
 H        15.535957        7.792225        7.612138
 C        15.162825        5.133369        9.095937
 H        13.803905        6.090474       10.568686
 H        12.983551        5.074035        9.431643
 C        11.663573        7.316126        6.025669
 H        13.712817        6.417624        6.160360
 H        12.550348        5.417298        7.190925
 H        11.711241       12.689016       12.779503
 H        12.000726       13.758865       11.511414
 H        10.368359       13.149182       11.547418
 H        11.646861       10.196598       14.698177
 H        10.806767       11.274246       13.650024
 H        12.588562       10.699217       13.338448
 H         7.235246        9.875717       11.303967
 H         8.386419        8.518296       11.370089
 H         7.754745        9.073905        9.794932
 H        15.353076       10.055448        6.943113
 H        13.731565       10.324230        7.661271
 H        13.872707        9.138123        6.276462
 H        15.334816        5.033695        8.034745
 H        15.103613        4.060907        9.541666
 H        16.075336        5.716139        9.493238
 H        11.043676        7.843291        6.755209
 H        11.164171        6.585240        5.269052
 H        12.235100        8.100631        5.404025
57
Snapshot 94 - Isolated 1oF
 I         9.777810        5.621037        9.974391
 C         9.357061        7.181764        8.640326
 C        10.343772        8.191275        8.590525
 C         8.099648        7.243988        7.970416
 Ni       11.901855        8.518312        9.650929
 C        10.164762        8.990743        7.452149
 F         6.953714        6.497646        8.156529
 C         7.929726        8.206931        6.938666
 P        11.194553       10.299304       10.891597
 P        13.478632        7.342703        8.491433
 F        13.434505        8.455256       10.911837
 C         9.021379        9.050875        6.639262
 F        10.937637       10.101414        7.524722
 F         6.739357        8.430431        6.343639
 C        12.483643       11.557923       10.736547
 C        11.096781        9.687332       12.708168
 C         9.539467       11.040198       10.913651
 C        14.939806        8.398191        8.243462
 C        14.254290        5.801279        9.332327
 C        12.774888        7.022780        6.698596
 F         8.914587        9.953773        5.568543
 C        12.801406       12.551090       11.835155
 H        13.414545       10.904660       10.592502
 H        12.346465       12.062177        9.764621
 C        11.969159       10.158449       13.929763
 H         9.999449        9.836469       12.868711
 H        11.237737        8.568860       12.500950
 H         9.252804       11.553595       11.829141
 H         9.452044       11.697487        9.970993
 C         8.473618        9.925251       10.623511
 C        14.907228        9.910185        8.258519
 H        15.539135        8.200233        9.117150
 H        15.607670        7.879351        7.458065
 C        15.782896        5.625165        9.380235
 H        13.834237        6.002352       10.363817
 H        13.831136        4.816460        9.001531
 C        13.186134        8.118486        5.755734
 H        13.134220        5.992071        6.507296
 H        11.718450        6.867678        7.067004
 H        13.411393       13.274305       11.254836
 H        11.954875       13.206051       12.183442
 H        13.540500       12.250558       12.625843
 H        11.446447        9.750561       14.839631
 H        12.085567       11.290348       13.953990
 H        13.022116        9.941629       13.794908
 H         8.108040        9.895771        9.527504
 H         7.600700        9.980600       11.367425
 H         8.921470        8.953893       10.783353
 H        15.921077       10.184550        8.049125
 H        14.639039       10.181301        9.291279
 H        14.221433       10.473632        7.579493
 H        16.107529        5.081431        8.391088
 H        16.027126        4.976521       10.251797
 H        16.378386        6.541629        9.596869
 H        13.064740        9.057994        6.277509
 H        12.374607        8.034400        5.027109
 H        14.197392        7.977861        5.299897
57
Snapshot 95 - Isolated 1oF
 I         9.839645        5.839564        9.830178
 C         9.477959        7.566535        8.785756
 C        10.471662        8.583708        8.468252
 C         8.379936        7.501414        7.941580
 Ni       11.882611        8.500900        9.625331
 C        10.154633        9.569150        7.465393
 F         7.548303        6.468439        8.085629
 C         8.105889        8.373549        6.934770
 P        11.135120       10.010256       11.155757
 P        13.211040        7.482719        8.182012
 F        13.396806        8.077636       10.703451
 C         9.141808        9.315391        6.534331
 F        11.147324       10.479538        7.069293
 F         7.014043        8.102251        6.194017
 C        12.388825       11.338268       10.899751
 C        11.431042        9.190462       12.759272
 C         9.551846       10.991836       10.823314
 C        14.933162        8.392437        8.160231
 C        13.535033        5.820724        8.932141
 C        13.092295        7.106759        6.333729
 F         8.918504       10.174539        5.491069
 C        11.961924       12.718961       11.531726
 H        13.329741       10.932369       11.157116
 H        12.421182       11.527192        9.803764
 C        12.354403        9.805542       13.857050
 H        10.492496        8.854717       13.314093
 H        11.912393        8.241663       12.502234
 H         9.559619       11.937930       11.466763
 H         9.743880       11.236017        9.762524
 C         8.167731       10.274720       11.160150
 C        14.617614        9.865902        7.750592
 H        15.501874        8.171814        9.143741
 H        15.654184        7.958378        7.409872
 C        14.948160        5.177349        8.990320
 H        13.150665        5.834767        9.934774
 H        12.838909        5.233340        8.256161
 C        12.785276        8.308531        5.300968
 H        13.846889        6.390408        5.842253
 H        12.205711        6.477875        6.063237
 H        11.962075       13.554022       10.762070
 H        10.905338       12.662005       11.824900
 H        12.450138       13.081835       12.455321
 H        12.569005        8.986337       14.572385
 H        11.783614       10.568969       14.433421
 H        13.392921       10.181532       13.476794
 H         8.226186        9.213737       10.971914
 H         7.508748       10.693610       10.311009
 H         7.687251       10.573707       12.085938
 H        15.512467       10.420473        7.532514
 H        14.086981       10.394144        8.549219
 H        13.947694        9.748595        6.934722
 H        15.332422        4.849167        8.022305
 H        14.964838        4.252354        9.649613
 H        15.663058        5.965874        9.458614
 H        12.071243        9.018542        5.740264
 H        12.563312        7.933686        4.284317
 H        13.687868        8.844368        5.260610
57
Snapshot 96 - Isolated 1oF
 I         9.827962        6.098295       10.129460
 C         9.503589        7.554073        8.520217
 C        10.263342        8.726267        8.486406
 C         8.396507        7.454681        7.600047
 Ni       11.888233        8.527951        9.639106
 C        10.126628        9.676552        7.430002
 F         7.609381        6.334592        7.416186
 C         8.384236        8.284285        6.479090
 P        10.839684        9.832420       11.177303
 P        13.145032        7.432428        8.110269
 F        13.353433        8.430729       11.095777
 C         9.121420        9.530798        6.422676
 F        11.006981       10.796988        7.307866
 F         7.380372        8.081252        5.560482
 C        12.079474       11.232040       10.980412
 C        10.870168        9.550194       13.096502
 C         9.127798       10.476603       11.073240
 C        14.766058        8.384575        8.015347
 C        13.569519        5.609443        8.710454
 C        12.375989        7.175037        6.420038
 F         9.281408       10.213554        5.232860
 C        11.858727       12.432101       11.881598
 H        13.063507       10.767427       11.271410
 H        12.026230       11.462900        9.940879
 C        12.204445        9.425840       13.897529
 H        10.366560       10.511995       13.391519
 H        10.143967        8.741995       13.335474
 H         8.851417       11.137448       11.946543
 H         8.870398       11.060205       10.220970
 C         8.089745        9.236117       11.161423
 C        14.295464        9.878964        8.095246
 H        15.290071        8.241858        8.972605
 H        15.501902        7.984672        7.276368
 C        15.075469        5.521620        8.859117
 H        13.012330        5.426432        9.677910
 H        13.273742        4.915798        7.934562
 C        12.379692        8.294482        5.400232
 H        13.144474        6.339228        6.061460
 H        11.510757        6.588121        6.688485
 H        10.985426       13.031651       11.675593
 H        11.899081       12.128139       12.950876
 H        12.737190       13.140564       11.903671
 H        12.077375        9.133691       14.972811
 H        12.785097       10.385065       13.881248
 H        12.703631        8.536085       13.503803
 H         8.146218        8.580312       10.257097
 H         7.129808        9.600571       11.253478
 H         8.434443        8.683547       12.068622
 H        15.194377       10.541731        8.164844
 H        13.729115        9.937285        9.031733
 H        13.607352       10.157109        7.242303
 H        15.421347        4.611019        9.417590
 H        15.429557        6.361895        9.415362
 H        15.507956        5.419185        7.895184
 H        11.815799        9.162780        5.751281
 H        11.763065        7.933295        4.593234
 H        13.438866        8.477062        5.095639
57
Snapshot 97 - Isolated 1oF
 I         9.252581        5.921469        9.867757
 C         9.585226        7.448738        8.382045
 C        10.636062        8.384696        8.390471
 C         8.560113        7.338070        7.350343
 Ni       11.894925        8.308674        9.649781
 C        10.642707        9.137635        7.132447
 F         7.472945        6.576483        7.440459
 C         8.643477        8.098794        6.200088
 P        10.660769        9.607298       11.456181
 P        13.621805        7.224824        8.827894
 F        13.325293        8.600430       11.033604
 C         9.603386        9.141924        6.162293
 F        11.521268       10.150558        6.961370
 F         7.638125        7.822906        5.239325
 C        11.678229       11.134498       11.717130
 C        10.438748        8.747400       13.189661
 C         9.059210       10.422919       11.108104
 C        15.154861        8.177278        8.651521
 C        13.864044        5.669011        9.587082
 C        13.445641        6.849236        7.027418
 F         9.463172        9.869124        4.985034
 C        11.161083       12.161493       12.733768
 H        12.729628       10.844737       11.830356
 H        11.481511       11.527505       10.647816
 C        11.731021        8.579869       13.973658
 H         9.769448        9.404477       13.762141
 H        10.002418        7.740904       13.076868
 H         8.806692       11.112329       11.881872
 H         9.063038       10.977001       10.186256
 C         7.923355        9.487901       11.035301
 C        14.976857        9.622148        8.155759
 H        15.652165        8.228832        9.658967
 H        15.881518        7.553265        8.216999
 C        15.286710        5.078044        9.276909
 H        13.586506        5.776578       10.636468
 H        13.087734        5.040451        9.099182
 C        13.221774        7.987776        5.943477
 H        14.330162        6.151134        6.587025
 H        12.557534        6.080344        7.052917
 H        10.067664       12.097380       12.872926
 H        11.566057       11.937560       13.775433
 H        11.406418       13.241247       12.502322
 H        11.384556        8.037760       14.903778
 H        12.259276        9.495369       14.316369
 H        12.485319        8.063868       13.326609
 H         8.161569        8.843844       10.174663
 H         7.016353       10.087217       10.872255
 H         7.961957        8.852668       11.981359
 H        15.979867       10.132375        8.170226
 H        14.239469       10.161549        8.787447
 H        14.503516        9.587327        7.092124
 H        15.365870        4.053762        9.697099
 H        16.151339        5.649527        9.721097
 H        15.389190        5.076842        8.192739
 H        12.715297        8.829296        6.427724
 H        12.673376        7.537867        5.030371
 H        14.196637        8.427039        5.613815
57
Snapshot 98 - Isolated 1oF
 I         9.232780        5.642620        9.787268
 C         9.351615        7.208584        8.313526
 C        10.515834        7.984645        8.422850
 C         8.314954        7.299214        7.349751
 Ni       11.905126        8.010036        9.638316
 C        10.474643        9.115942        7.523555
 F         7.159913        6.491801        7.415427
 C         8.362782        8.332938        6.451883
 P        10.772054        9.180318       11.068783
 P        13.568684        7.309108        8.328313
 F        13.291683        8.322680       10.933712
 C         9.583269        9.129494        6.418608
 F        11.340957       10.169777        7.731815
 F         7.284231        8.561575        5.610868
 C        11.604531       10.758165       11.460748
 C        10.692214        8.204676       12.565028
 C         9.106062        9.894739       10.965335
 C        14.921412        8.642172        7.900974
 C        14.441274        5.887482        9.318955
 C        13.173843        6.407401        6.786325
 F         9.760250       10.074420        5.393826
 C        11.096571       11.483392       12.815996
 H        12.748959       10.792420       11.342822
 H        11.227892       11.411561       10.615936
 C        11.904032        8.475165       13.539771
 H         9.766666        8.381668       13.134485
 H        10.641317        7.192791       12.210925
 H         8.926410       10.581509       11.764533
 H         9.259601       10.514911       10.088491
 C         7.996254        8.808465       10.838855
 C        14.315701        9.999147        7.679141
 H        15.597193        8.531452        8.798735
 H        15.689153        8.332552        7.249999
 C        15.704857        5.233081        8.674206
 H        14.667346        6.274800       10.359341
 H        13.709925        5.085526        9.681585
 C        13.441280        7.113362        5.428313
 H        13.601201        5.350588        6.937866
 H        11.967744        6.322708        6.841160
 H        10.451403       12.348040       12.535340
 H        10.725117       10.867035       13.649906
 H        12.008617       11.924309       13.313965
 H        11.802285        8.209257       14.629809
 H        11.970473        9.562166       13.527988
 H        12.829042        7.928824       13.140673
 H         7.966701        8.512246        9.704097
 H         6.984204        9.164419       11.156831
 H         8.387972        8.083767       11.547256
 H        15.119274       10.763741        7.543886
 H        13.780181       10.330689        8.618676
 H        13.614540        9.951294        6.856603
 H        16.315546        4.718333        9.503744
 H        16.438065        5.924658        8.315889
 H        15.347115        4.561472        7.867005
 H        12.999292        8.164974        5.436499
 H        12.831845        6.601485        4.662023
 H        14.573081        7.046532        5.150422
57
Snapshot 99 - Isolated 1oF
 I         9.311061        5.243809        9.687572
 C         9.239100        7.053991        8.515089
 C        10.317451        8.023766        8.440216
 C         8.184675        7.153013        7.614358
 Ni       11.895858        8.034225        9.631505
 C        10.301562        8.958488        7.417291
 F         7.223909        6.183676        7.512846
 C         8.217961        8.033698        6.481777
 P        10.685558        9.012800       11.328725
 P        13.174712        7.305613        8.152039
 F        13.355770        7.608217       10.772299
 C         9.338406        8.875685        6.353545
 F        11.391064        9.807027        7.205428
 F         7.152253        8.090911        5.648436
 C        11.499064       10.595200       11.700541
 C        10.465081        8.253668       13.031335
 C         8.911761        9.455553       11.164429
 C        14.670427        8.401639        8.338933
 C        13.709645        5.527201        8.553630
 C        12.621088        6.647130        6.325984
 F         9.611514        9.449470        5.177588
 C        10.595974       11.894763       11.757319
 H        12.051949       10.461865       12.652799
 H        12.360119       10.699367       11.003175
 C        11.776773        8.115727       13.754252
 H         9.744045        8.894979       13.532958
 H        10.019179        7.239706       12.917645
 H         8.843317       10.325760       11.898539
 H         8.612439        9.915375       10.167283
 C         7.912773        8.296990       11.495225
 C        14.751860        9.814176        7.817153
 H        14.971768        8.290704        9.342794
 H        15.513482        7.710176        7.925751
 C        15.198546        5.208851        8.490241
 H        13.309154        5.328315        9.574047
 H        12.940567        4.981246        7.907101
 C        12.449523        7.766189        5.285546
 H        13.470860        6.042950        5.884998
 H        11.666006        5.900634        6.481208
 H        10.200395       12.189899       10.753148
 H         9.765500       11.749306       12.450691
 H        11.224469       12.648756       12.247479
 H        11.384020        7.653518       14.705892
 H        12.382824        9.054543       13.958412
 H        12.437042        7.329970       13.336631
 H         8.333718        7.353452       11.252574
 H         7.051706        8.624035       10.743159
 H         7.572237        8.423163       12.558102
 H        15.755801       10.209656        7.933860
 H        14.064981       10.357883        8.420752
 H        14.563948       10.027079        6.745730
 H        15.417698        4.149489        8.768417
 H        15.700310        6.006051        9.222777
 H        15.591056        5.425997        7.430094
 H        11.588274        8.410822        5.395844
 H        12.291426        7.296971        4.262115
 H        13.331858        8.449885        5.369717
57
Snapshot 100 - Isolated 1oF
 I        10.131976        4.895195        9.993235
 C         9.736959        6.440315        8.460101
 C        10.457282        7.673459        8.571589
 C         8.906798        6.288962        7.331268
 Ni       11.912643        8.041229        9.639671
 C        10.043363        8.768992        7.800496
 F         8.315923        5.087406        6.972361
 C         8.332357        7.498114        6.725685
 P        10.879651        9.181408       11.283964
 P        13.195366        6.979931        8.209729
 F        13.285341        8.450553       10.754690
 C         9.032880        8.693355        6.812348
 F        10.595094       10.065788        7.983838
 F         7.248274        7.310190        5.932108
 C        11.382382       10.943805       10.998041
 C        11.137297        8.591799       13.083284
 C         8.950116        9.295930       11.546045
 C        14.755725        7.914178        7.974653
 C        13.807354        5.173665        8.386259
 C        12.432191        6.730889        6.536010
 F         8.571776        9.828879        6.159699
 C        11.189415       11.975290       12.084232
 H        12.449613       10.885274       10.786583
 H        10.850989       11.167732       10.090888
 C        12.355392        7.982378       13.776751
 H        10.749833        9.475272       13.673049
 H        10.310421        7.899565       13.031507
 H         8.900958        9.957300       12.435496
 H         8.524135        9.846418       10.696397
 C         8.220791        7.889441       11.627832
 C        14.622573        9.400638        7.550794
 H        15.146607        7.848495        9.081657
 H        15.554811        7.337142        7.457004
 C        15.005386        4.807808        9.334608
 H        12.899032        4.644018        8.712770
 H        14.054394        5.044621        7.336184
 C        13.397736        7.034272        5.368423
 H        12.198490        5.576660        6.262743
 H        11.537768        7.276277        6.314703
 H        10.113668       12.348454       12.063548
 H        11.575026       11.523000       13.050213
 H        11.859104       12.799212       11.860785
 H        12.044845        7.558237       14.747566
 H        13.011271        8.786305       14.142743
 H        12.879808        7.234831       13.205717
 H         8.852012        7.086304       10.995426
 H         7.306510        8.129526       11.146737
 H         8.094641        7.607497       12.701447
 H        15.697604        9.770080        7.620081
 H        14.111038       10.044971        8.275522
 H        14.121391        9.474210        6.527477
 H        14.812931        3.707732        9.703552
 H        14.963508        5.404488       10.270055
 H        15.916508        4.832578        8.738327
 H        14.149036        7.770947        5.584982
 H        12.864676        7.494791        4.534876
 H        13.817620        6.058155        4.919684
57
Snapshot 101 - Isolated 1oF
 I        10.426543        4.742436        9.644543
 C         9.737632        6.364414        8.495860
 C        10.274182        7.682014        8.706488
 C         8.692245        5.985930        7.599326
 Ni       11.906496        8.021465        9.618701
 C         9.863640        8.552169        7.711399
 F         8.045563        4.781926        7.663293
 C         8.288528        6.972815        6.629682
 P        11.064911        8.878023       11.287026
 P        13.222873        7.392596        7.886242
 F        13.573446        8.521426       10.468369
 C         8.765140        8.297851        6.854445
 F        10.281491        9.845645        7.885394
 F         7.339506        6.568452        5.707453
 C        11.459717       10.699392       10.943678
 C        11.658300        8.501958       13.049274
 C         9.288371        8.974601       11.449306
 C        14.635056        8.551167        7.626534
 C        14.260078        6.030985        8.521494
 C        12.731573        6.626767        6.306065
 F         8.254864        9.324218        6.108808
 C        11.075016       11.772939       12.041476
 H        12.573782       10.746945       10.841042
 H        10.894134       10.929172       10.025241
 C        12.940397        9.197416       13.439965
 H        10.871803        8.799141       13.812660
 H        11.875309        7.400816       13.155567
 H         9.029821        9.753792       12.169974
 H         8.892155        9.447968       10.520542
 C         8.401031        7.751505       11.773671
 C        14.507254       10.041148        7.111711
 H        14.989104        8.581200        8.647213
 H        15.459664        7.917620        7.149000
 C        14.833742        6.179693        9.982133
 H        13.524735        5.256288        8.579019
 H        15.137509        5.921692        7.920447
 C        13.890977        5.922687        5.613142
 H        11.985116        5.848594        6.818151
 H        12.150332        7.388558        5.774374
 H         9.984186       11.983932       11.931877
 H        11.131782       11.125057       12.999411
 H        11.886874       12.554176       12.204498
 H        13.280912        8.909986       14.447221
 H        12.779104       10.277770       13.360457
 H        13.786609        8.960416       12.712679
 H         8.706217        6.962943       11.139469
 H         7.258848        7.965889       11.533764
 H         8.543317        7.651027       12.873307
 H        14.936666       10.707244        7.904322
 H        13.374376       10.266501        7.194122
 H        15.040984       10.323088        6.151680
 H        15.098377        5.202825       10.348695
 H        14.006437        6.559988       10.592196
 H        15.685740        6.924037        9.923918
 H        14.905810        6.267623        5.962104
 H        13.863719        6.143888        4.492131
 H        13.860721        4.905341        5.854082
57
Snapshot 102 - Isolated 1oF
 I        10.710157        4.564961        9.258589
 C         9.764779        6.298453        8.429035
 C        10.487187        7.508277        8.548691
 C         8.665878        6.020017        7.587966
 Ni       11.901031        8.015456        9.632749
 C         9.879547        8.458435        7.595139
 F         8.024401        4.827257        7.694895
 C         8.097425        6.980120        6.831440
 P        10.759377        9.095281       11.401221
 P        13.313233        7.498852        8.164664
 F        13.262245        8.874000       10.568808
 C         8.907302        8.162070        6.622201
 F        10.690315        9.533000        7.307649
 F         6.897588        6.769842        6.184865
 C        10.663827       10.913899       11.177587
 C        11.638123        8.827398       13.044195
 C         8.972296        8.723828       11.829722
 C        14.199508        9.090120        7.732703
 C        14.517417        6.292916        8.874345
 C        12.831154        6.592198        6.662727
 F         8.478374        9.109597        5.682688
 C        10.794631       11.731530       12.533079
 H        11.415483       11.273855       10.450696
 H         9.589859       10.872551       10.750130
 C        12.959403        9.553209       13.414170
 H        10.798722        9.046798       13.808867
 H        11.799253        7.736261       13.040002
 H         8.756450        9.404132       12.653841
 H         8.334281        9.106314       10.989285
 C         8.903064        7.272005       12.284741
 C        14.305525        9.569021        6.307358
 H        13.711957        9.805773        8.413518
 H        15.206304        8.977335        8.144079
 C        14.971957        6.587157       10.289719
 H        13.836061        5.483850        9.023108
 H        15.317562        6.228096        8.120513
 C        13.788668        6.598611        5.461211
 H        12.477061        5.589767        6.934279
 H        11.832141        7.093522        6.291552
 H        11.913539       11.889730       12.631657
 H        10.380234       12.721740       12.250543
 H        10.424855       11.210693       13.430303
 H        13.844286        8.907133       13.701859
 H        12.789598       10.342143       14.210983
 H        13.267490       10.129724       12.550117
 H         8.701307        6.720031       11.380082
 H         8.076737        7.157895       13.136090
 H         9.891801        6.887344       12.607997
 H        14.972272        8.806761        5.827985
 H        14.646036       10.675224        6.271565
 H        13.340486        9.563637        5.761777
 H        15.151443        5.593065       10.740461
 H        14.242682        7.231123       10.736681
 H        15.879490        7.126287       10.319301
 H        13.907393        7.519794        4.878554
 H        13.609177        5.707995        4.880055
 H        14.822002        6.597391        5.916569
57
Snapshot 103 - Isolated 1oF
 I        10.633113        4.521403        9.388552
 C         9.814435        6.242774        8.348577
 C        10.380364        7.565555        8.451302
 C         8.569067        6.048311        7.630630
 Ni       11.889960        8.005836        9.640079
 C         9.702870        8.643037        7.735511
 F         7.908507        4.875296        7.450365
 C         7.994586        7.078653        6.886885
 P        10.272476        8.528732       11.487880
 P        13.358454        7.708655        8.135247
 F        13.192373        8.711653       10.727383
 C         8.609199        8.327091        6.873870
 F        10.161338        9.967557        7.782719
 F         6.922945        6.777283        6.118514
 C        10.190184       10.350108       11.716087
 C        10.707103        7.970784       13.251581
 C         8.440461        8.232215       11.429956
 C        14.294928        9.325830        7.955159
 C        14.523033        6.494020        8.746272
 C        12.960386        7.357360        6.385156
 F         8.081684        9.275858        6.093267
 C         9.922124       10.949302       13.115888
 H        11.164488       10.690719       11.176991
 H         9.444399       10.860847       11.055655
 C        12.091532        8.553292       13.525187
 H         9.936090        8.264457       13.945616
 H        10.664248        6.826559       13.372317
 H         7.997015        8.838267       12.273994
 H         8.146303        8.739066       10.482863
 C         7.860096        6.834706       11.596831
 C        15.700902        9.145436        7.250141
 H        13.734467       10.084339        7.398616
 H        14.441651        9.600280        9.083015
 C        15.167905        6.747387       10.143521
 H        13.900899        5.559130        8.883132
 H        15.187856        6.291551        7.895718
 C        13.266525        5.889282        5.818063
 H        11.923737        7.708327        6.090323
 H        13.556504        8.031883        5.834489
 H        10.694633       10.839929       13.839993
 H         9.801197       12.034636       12.934739
 H         8.930320       10.549666       13.319641
 H        12.669340        8.915012       12.639474
 H        12.732543        7.729527       13.940177
 H        12.189456        9.332129       14.262798
 H         8.355501        6.172158       10.842058
 H         6.771793        6.824026       11.279353
 H         7.964846        6.551809       12.669700
 H        16.241831        8.374205        7.780982
 H        16.368700       10.034099        7.338521
 H        15.489408        8.742830        6.293549
 H        15.644099        5.841009       10.590552
 H        14.426242        7.153218       10.885630
 H        16.010445        7.506144        9.935906
 H        14.400796        5.746836        5.609952
 H        12.679744        5.594424        4.862453
 H        12.897584        5.237685        6.566968
57
Snapshot 104 - Isolated 1oF
 I        10.616474        4.734463        9.601801
 C         9.886529        6.383423        8.506084
 C        10.445740        7.659551        8.580588
 C         8.756971        6.223433        7.668009
 Ni       11.895426        8.041328        9.620042
 C         9.800868        8.704506        7.894700
 F         8.102528        5.083848        7.432842
 C         8.112403        7.288487        7.078897
 P        10.616498        8.470828       11.277358
 P        13.876531        7.484921        8.367037
 F        13.182751        8.745438       10.690571
 C         8.676572        8.533423        7.124306
 F        10.424994       10.006810        7.836149
 F         6.916392        7.017876        6.437855
 C        10.866045       10.373654       11.550241
 C        11.119323        7.617572       12.820820
 C         8.771618        8.241828       11.059307
 C        14.697466        9.100932        7.908081
 C        15.158994        6.272486        9.133331
 C        13.627998        6.743976        6.589715
 F         8.054839        9.578485        6.495432
 C         9.872724       10.898993       12.614621
 H        11.908900       10.598094       11.806963
 H        10.810228       10.758710       10.497642
 C        12.532940        8.002979       13.464901
 H        10.275760        7.818943       13.532733
 H        10.964808        6.585681       12.576219
 H         8.191126        9.155330       11.334073
 H         8.528831        8.106675        9.935631
 C         8.269615        6.880559       11.778128
 C        16.194216        9.016589        7.536598
 H        14.000563        9.246642        7.020867
 H        14.537533        9.863628        8.643046
 C        15.375916        6.363707       10.619755
 H        14.698606        5.281850        8.775936
 H        16.124445        6.203507        8.627169
 C        12.923080        5.415300        6.578146
 H        13.065460        7.515608        6.080640
 H        14.594167        6.772079        6.130364
 H        10.617785       11.245562       13.419708
 H         9.213130       11.735746       12.311317
 H         9.389824       10.017955       13.086960
 H        13.443549        7.670095       12.967327
 H        12.507293        7.680292       14.512495
 H        12.655424        9.125495       13.610077
 H         8.896405        6.080913       11.507803
 H         7.181410        6.641952       11.357891
 H         7.965883        7.138682       12.820592
 H        16.739365        9.108839        8.527162
 H        16.369205        9.921768        6.958741
 H        16.590086        8.125743        7.106093
 H        15.709045        5.312818       11.086853
 H        14.369091        6.539269       11.110944
 H        16.060455        7.124188       11.042681
 H        13.195163        4.797526        7.478314
 H        13.193807        4.949888        5.622027
 H        11.746359        5.548599        6.671659
57
Snapshot 105 - Isolated 1oF
 I        10.751550        4.776858        9.742085
 C         9.801444        6.269601        8.636662
 C        10.361403        7.531469        8.663390
 C         8.553378        6.058358        7.978508
 Ni       11.893822        8.019582        9.623758
 C         9.893040        8.580556        7.842541
 F         7.966635        4.864410        8.065008
 C         7.995237        7.124852        7.179561
 P        10.580567        8.630546       11.287823
 P        13.977482        7.213594        8.364704
 F        13.146459        9.110986       10.532534
 C         8.615252        8.415999        7.184996
 F        10.504157        9.772215        8.075377
 F         6.753095        6.867458        6.590785
 C        10.404981       10.376575       11.626990
 C        11.280246        7.869952       12.941935
 C         8.769243        8.211538       11.482269
 C        14.951396        8.727657        7.895595
 C        15.003026        6.156753        9.547775
 C        14.141722        6.384665        6.769329
 F         7.875764        9.416290        6.559886
 C        10.392023       10.874111       13.166007
 H        11.305122       10.790795       11.220694
 H         9.599380       10.845079       11.073990
 C        12.612558        8.508150       13.426928
 H        10.509706        8.076485       13.720822
 H        11.434048        6.794298       12.881827
 H         8.427066        8.932928       12.268744
 H         8.270245        8.611083       10.599343
 C         8.371408        6.723878       11.947842
 C        16.108700        8.628292        6.830762
 H        14.243655        9.511244        7.495125
 H        15.329557        9.214938        8.870198
 C        14.747302        6.589678       11.000391
 H        14.757616        5.078277        9.298983
 H        16.080534        6.264958        9.234195
 C        13.219752        5.223570        6.703602
 H        13.827863        7.112473        6.096627
 H        15.185979        6.095689        6.541054
 H         9.724817       11.759885       13.213311
 H        10.058569        9.999793       13.808455
 H        11.438710       11.253680       13.471853
 H        13.451848        8.483995       12.682369
 H        13.061236        7.941157       14.286255
 H        12.459371        9.547938       13.655001
 H         8.279226        5.924463       11.075685
 H         7.550766        6.688261       12.635395
 H         9.356341        6.364726       12.479670
 H        16.821438        7.821480        6.999104
 H        16.637871        9.579875        6.765618
 H        15.650894        8.543586        5.799517
 H        15.737099        6.359761       11.577536
 H        13.872858        6.193797       11.604756
 H        14.668072        7.754074       11.099816
 H        13.386415        4.635703        7.645168
 H        13.320052        4.626935        5.710784
 H        12.175478        5.644768        6.793462
57
Snapshot 106 - Isolated 1oF
 I        11.034267        4.136875       10.003488
 C         9.899991        5.661250        8.853923
 C        10.510807        6.954500        8.865254
 C         8.592460        5.464575        8.450351
 Ni       11.916366        8.003621        9.625480
 C         9.827112        7.801424        7.976110
 F         7.802795        4.280861        8.734652
 C         7.901920        6.438260        7.726145
 P        10.680520        8.790942       11.100163
 P        13.519114        6.793264        8.011894
 F        13.086078        9.272898       10.031234
 C         8.543523        7.682667        7.481012
 F        10.350652        9.043429        7.669580
 F         6.632714        6.260659        7.210278
 C        10.492970       10.518029       10.881577
 C        11.555532        8.597105       12.824511
 C         9.009470        8.231524       11.319708
 C        14.565918        8.212123        7.461617
 C        14.479922        5.597110        9.181268
 C        13.206226        5.779214        6.461627
 F         7.866052        8.493760        6.681711
 C         9.778837       11.344283       11.970451
 H        11.436314       11.023630       10.652441
 H         9.831372       10.566240        9.966220
 C        13.017195        9.050604       13.113649
 H        10.830521        8.843483       13.645063
 H        11.612907        7.465839       12.831937
 H         8.597721        8.998381       11.952297
 H         8.552378        8.362088       10.298989
 C         8.877325        6.841126       11.987746
 C        16.062181        7.980285        7.295534
 H        14.137883        8.472677        6.446689
 H        14.367935        9.064566        8.035786
 C        15.239279        6.265619       10.388379
 H        13.582330        4.939285        9.381856
 H        15.237653        4.901632        8.616135
 C        14.407516        5.818983        5.477013
 H        13.018896        4.764503        6.877760
 H        12.333841        6.067175        5.972081
 H         9.683626       12.357338       11.591852
 H         8.784225       10.922079       12.133255
 H        10.367172       11.275359       12.898589
 H        13.611527        9.122447       12.154134
 H        13.569258        8.537239       13.933135
 H        13.082781       10.112455       13.463820
 H         7.863575        6.352554       12.037267
 H         9.323086        6.943235       13.092645
 H         9.648238        6.156755       11.470271
 H        16.697092        8.258859        8.215929
 H        16.439104        8.543977        6.403672
 H        16.380760        6.895741        7.124088
 H        15.693037        5.350883       10.772391
 H        14.696462        6.658928       11.262683
 H        16.018833        6.985529        9.968040
 H        14.422955        6.786868        5.056654
 H        14.376028        5.054458        4.606886
 H        15.342713        5.670197        6.026981
57
Snapshot 107 - Isolated 1oF
 I        11.035888        4.071676       10.305552
 C         9.979150        5.698443        9.103537
 C        10.513605        7.052311        8.866037
 C         8.782757        5.253810        8.550848
 Ni       11.908369        8.044007        9.640458
 C         9.689122        7.867476        7.943725
 F         8.366835        3.903471        8.490313
 C         7.938675        6.098717        7.789303
 P        10.652221        9.014824       11.247860
 P        13.556591        7.286953        8.509153
 F        13.240514        9.111531       10.461777
 C         8.429688        7.412627        7.444766
 F         9.983387        9.199551        7.726096
 F         6.751996        5.771513        7.292440
 C        10.099157       10.819760       10.815152
 C        11.337296        8.949298       12.986744
 C         8.911534        8.387826       11.608931
 C        14.681243        8.374010        7.352996
 C        14.748185        6.130068        9.362999
 C        12.901206        6.347688        7.043131
 F         7.540940        8.210001        6.804237
 C         9.736896       11.524439       12.152837
 H        10.884329       11.399771       10.244871
 H         9.150105       10.609888       10.210266
 C        12.588930        9.708593       13.293578
 H        10.500608        9.310911       13.702435
 H        11.332226        7.899825       13.207419
 H         8.337989        9.205235       12.180663
 H         8.433348        8.300478       10.599855
 C         8.752182        6.983098       12.241846
 C        15.919820        7.659504        6.686117
 H        13.994864        8.728006        6.616004
 H        14.951346        9.282529        7.948633
 C        15.301656        6.737226       10.665908
 H        14.265110        5.094455        9.648204
 H        15.474205        5.949095        8.509831
 C        13.635962        5.680411        5.859598
 H        12.180100        5.598135        7.427622
 H        12.244123        7.148775        6.736517
 H         9.217393       12.471276       12.017511
 H         9.157242       10.883150       12.757968
 H        10.723622       11.726909       12.535775
 H        13.513640        9.139527       13.140789
 H        12.650709        9.940626       14.393022
 H        12.755427       10.572929       12.635122
 H         7.670442        6.833571       12.421558
 H         9.451127        6.788218       13.155329
 H         9.158449        6.105028       11.603127
 H        15.675888        6.665482        6.321629
 H        16.903946        7.655308        7.283998
 H        16.189289        8.211890        5.747633
 H        15.060961        6.140404       11.555413
 H        14.743873        7.657007       10.774985
 H        16.349932        6.939454       10.568040
 H        14.042456        6.381399        5.107074
 H        12.944896        4.933219        5.441317
 H        14.481627        5.129885        6.136051
57
Snapshot 108 - Isolated 1oF
 I        11.143171        4.474805       10.538507
 C        10.103449        5.707862        9.184833
 C        10.313562        7.089085        8.944758
 C         9.124535        5.059170        8.478047
 Ni       11.912155        8.024812        9.632544
 C         9.251332        7.802923        8.262192
 F         8.901088        3.717476        8.805065
 C         8.173573        5.756278        7.642225
 P        10.808017        8.781364       11.316013
 P        13.320777        6.730715        8.227709
 F        13.307207        9.232788       10.021737
 C         8.173516        7.145173        7.592030
 F         9.449737        9.127748        7.903805
 F         7.074128        5.101441        7.126408
 C        10.578773       10.548036       10.900126
 C        11.749272        8.483867       13.028896
 C         9.024344        8.338052       11.701747
 C        14.342479        8.194692        7.838686
 C        14.411457        5.537333        9.075450
 C        12.723533        5.959916        6.547303
 F         7.169839        7.871653        6.986784
 C         9.592299       11.516928       11.744681
 H        11.642692       10.913957       11.072008
 H        10.346915       10.594436        9.831548
 C        12.251823        9.755007       13.770970
 H        11.054658        7.764186       13.509708
 H        12.654841        7.862968       12.748682
 H         8.824748        9.011215       12.649288
 H         8.321314        8.742760       10.919260
 C         8.724912        6.940221       12.254585
 C        15.819249        8.036263        7.513114
 H        13.756764        8.797738        7.179411
 H        14.286764        8.759937        8.828694
 C        14.831046        6.051983       10.402661
 H        13.754245        4.628132        9.177936
 H        15.313233        5.264016        8.453396
 C        13.861024        5.122714        6.022496
 H        11.843310        5.359904        6.784961
 H        12.327082        6.713377        5.821767
 H        10.165775       12.405671       12.003207
 H         8.808720       11.752751       11.011277
 H         9.058730       11.118153       12.587688
 H        13.221025       10.132295       13.312004
 H        12.447510        9.582481       14.830170
 H        11.498956       10.592953       13.781640
 H         7.763197        6.589389       11.643867
 H         8.398243        7.000470       13.293592
 H         9.454216        6.134572       12.129400
 H        16.180040        7.815324        6.451458
 H        16.218140        7.191124        8.046493
 H        16.342726        8.913987        7.914224
 H        15.377761        5.309327       10.945597
 H        13.866516        6.165247       10.849185
 H        15.373716        6.998250       10.344709
 H        14.850359        5.602176        5.885408
 H        13.653469        4.731109        5.077921
 H        13.973255        4.205276        6.667692
57
Snapshot 109 - Isolated 1oF
 I        11.403635        4.522445       10.961900
 C        10.134695        5.652642        9.722768
 C        10.528718        6.824941        9.055480
 C         8.943581        4.940734        9.237103
 Ni       11.898999        8.035243        9.656586
 C         9.695632        7.444322        8.164482
 F         8.611809        3.756567        9.794491
 C         8.107409        5.624693        8.367611
 P        10.542116        8.740477       11.482128
 P        13.344893        7.227742        8.333701
 F        13.145440        9.142854       10.400743
 C         8.510416        6.842596        7.807107
 F        10.151268        8.632671        7.538700
 F         7.093946        4.965436        7.815287
 C        10.290730       10.550164       11.353619
 C        11.757164        8.614786       13.022056
 C         8.896037        8.134105       11.945926
 C        14.341806        8.445303        7.386152
 C        14.546311        6.156451        9.156593
 C        12.583467        5.994781        7.146799
 F         7.660099        7.404390        6.902922
 C         9.874237       11.336926       12.541034
 H        11.236117       10.820206       10.747732
 H         9.527374       10.712078       10.626963
 C        10.922230        8.537995       14.287265
 H        12.387087        7.703610       12.742028
 H        12.326060        9.503194       12.798691
 H         8.433481        8.854638       12.617164
 H         8.163683        8.206852       11.039804
 C         8.848736        6.714562       12.452984
 C        15.728977        8.105344        6.861901
 H        13.669698        8.595103        6.441999
 H        14.401370        9.336436        8.084483
 C        15.311775        6.881025       10.356467
 H        13.909752        5.278978        9.450092
 H        15.253117        5.791961        8.435200
 C        13.306696        5.742391        5.857681
 H        12.240784        5.030364        7.678594
 H        11.641735        6.521669        6.676077
 H         8.889738       10.849559       12.942918
 H        10.629897       11.362288       13.351749
 H         9.521103       12.314783       12.224814
 H        10.343491        9.444381       14.689558
 H        11.476996        8.198760       15.199043
 H        10.081107        7.830142       14.105938
 H         9.467713        6.035134       11.715897
 H         7.814170        6.391925       12.462279
 H         9.297611        6.589478       13.396459
 H        16.431089        7.935816        7.711225
 H        16.097914        8.820494        6.127215
 H        15.710799        7.107759        6.354200
 H        15.499951        6.066925       11.072560
 H        14.528530        7.549026       10.729528
 H        16.166336        7.504265       10.115022
 H        13.518374        6.693082        5.226348
 H        12.625218        5.109360        5.225429
 H        14.261819        5.248916        5.845933
57
Snapshot 110 - Isolated 1oF
 I        11.444650        4.466378       10.958510
 C        10.212867        5.549586        9.531648
 C        10.455053        6.935830        9.183077
 C         9.019581        4.745638        9.085056
 Ni       11.905675        8.041233        9.623398
 C         9.358447        7.452030        8.460835
 F         8.718865        3.491553        9.520365
 C         8.176580        5.328396        8.159127
 P        10.788216        8.496630       11.385712
 P        13.338775        7.222984        8.073407
 F        13.033573        9.625107        9.728141
 C         8.178912        6.793551        8.018644
 F         9.316585        8.871263        8.189057
 F         7.062681        4.649014        7.637862
 C        10.687991       10.327249       11.456672
 C        11.492397        7.866391       12.914081
 C         8.990996        8.004964       11.617249
 C        14.181432        8.310060        6.890034
 C        14.722869        6.249046        8.873841
 C        12.665397        5.920520        6.942784
 F         7.174365        7.228509        7.215578
 C        10.261856       11.119771       12.726178
 H        11.646652       10.688406       11.029228
 H        10.068802       10.572540       10.572181
 C        11.272559        8.477294       14.305992
 H        11.224250        6.795403       13.029974
 H        12.583130        7.804293       12.835530
 H         8.543242        8.854357       12.227029
 H         8.577241        8.099730       10.634532
 C         8.580808        6.680422       12.307933
 C        15.224085        9.199903        7.555353
 H        14.624177        7.709692        6.069682
 H        13.368969        9.103616        6.622642
 C        15.205688        6.884800       10.212965
 H        14.216219        5.305519        9.175249
 H        15.442000        5.875518        8.138337
 C        13.797083        5.278768        6.173973
 H        12.034347        5.136531        7.588777
 H        12.007866        6.658777        6.406619
 H         9.566838       10.504107       13.309278
 H        11.107787       11.427245       13.423550
 H         9.722701       12.066433       12.386248
 H        10.511366        8.090887       15.013126
 H        11.221742        9.599729       14.225134
 H        12.188806        8.332630       14.962181
 H         9.096109        5.861692       11.927307
 H         7.519331        6.573433       11.975232
 H         8.360999        6.826818       13.433214
 H        14.693949        9.936951        8.217312
 H        15.632272        9.821756        6.686927
 H        16.112270        8.769000        8.110952
 H        16.309269        6.608153       10.227026
 H        14.719020        6.458345       11.066607
 H        15.250327        8.029432       10.118242
 H        14.541764        5.989792        5.783371
 H        13.601543        4.695644        5.274608
 H        14.357600        4.572123        6.899444
57
Snapshot 111 - Isolated 1oF
 I        11.785830        4.482913       10.886580
 C        10.326912        5.543241        9.485993
 C        10.506365        6.909390        9.163510
 C         9.255179        4.780247        8.870149
 Ni       11.907482        8.028701        9.623073
 C         9.474326        7.550305        8.496001
 F         9.236975        3.379268        8.723917
 C         8.242324        5.430291        8.204342
 P        10.951506        8.932728       11.480750
 P        13.276398        7.371455        8.050831
 F        13.094771        9.168833       10.407760
 C         8.337816        6.834057        7.965409
 F         9.465085        8.887345        8.299856
 F         7.049779        4.830644        7.925088
 C        10.717786       10.701361       11.225723
 C        12.074373        8.543207       12.884358
 C         9.263968        8.573291       12.059479
 C        13.939766        8.626886        6.818404
 C        14.588544        6.343625        8.859764
 C        12.572248        6.162157        6.912389
 F         7.249336        7.368793        7.265535
 C         9.857264       11.428358       12.344814
 H        11.685863       11.135252       11.245423
 H        10.341996       10.770816       10.138817
 C        11.466035        8.486622       14.288540
 H        12.449953        7.631384       12.507173
 H        12.915452        9.286923       12.830652
 H         8.941506        9.092385       12.960077
 H         8.729506        8.845840       11.186396
 C         8.818156        6.990363       12.189682
 C        14.777758        9.721413        7.536268
 H        14.566765        8.055389        6.069398
 H        12.977895        9.027072        6.331773
 C        14.851753        6.535748       10.527041
 H        14.384718        5.276712        8.665211
 H        15.576481        6.472955        8.299363
 C        13.498466        5.127335        6.228409
 H        11.860278        5.506701        7.581728
 H        12.010679        6.614220        6.034616
 H         8.766917       11.259436       12.494094
 H        10.462126       11.192908       13.232154
 H        10.172219       12.509588       12.304994
 H        10.815668        7.620358       14.482986
 H        10.854203        9.303314       14.661950
 H        12.307263        8.494905       14.967523
 H         9.132938        6.579673       13.163653
 H         9.255916        6.316278       11.396572
 H         7.721315        7.057906       12.154346
 H        14.492940        9.679970        8.643387
 H        14.786199       10.850966        7.300564
 H        15.860876        9.452333        7.536385
 H        15.284905        5.559456       10.855194
 H        13.775311        6.651926       10.942811
 H        15.475495        7.372236       10.770411
 H        14.383552        5.613780        5.780015
 H        13.047897        4.393000        5.473168
 H        13.812593        4.345029        7.004111
57
Snapshot 112 - Isolated 1oF
 I        12.156565        4.304875       10.036681
 C        10.486037        5.340131        9.142715
 C        10.531030        6.710084        9.084373
 C         9.459943        4.525795        8.809684
 Ni       11.893750        8.021708        9.635264
 C         9.527133        7.336088        8.249429
 F         9.470559        3.173076        8.978083
 C         8.319578        5.156295        8.283855
 P        10.791641        9.022702       11.110696
 P        13.250316        7.480486        7.969521
 F        13.050870        9.459022       10.020803
 C         8.350113        6.539670        8.005089
 F         9.673958        8.642521        7.867639
 F         7.092450        4.506474        8.070884
 C        10.268850       10.646420       10.278831
 C        11.892819        9.363637       12.733201
 C         9.405487        8.111935       11.915515
 C        13.671289        8.638463        6.621441
 C        14.970222        7.038619        8.720466
 C        12.553352        6.141988        6.856011
 F         7.367970        7.140137        7.238634
 C         9.830171       11.803772       11.217124
 H        11.287010       10.931375        9.773319
 H         9.426231       10.457190        9.540731
 C        11.181677        9.761980       14.020389
 H        12.278547        8.295106       12.822141
 H        12.816007        9.967916       12.503688
 H         8.919291        8.631088       12.721526
 H         8.598000        7.930490       11.143832
 C         9.883599        6.786159       12.443801
 C        14.276585        9.896817        7.186062
 H        14.333336        8.230025        5.856694
 H        12.754154        8.878473        6.090256
 C        15.435133        7.156541       10.185005
 H        15.320651        5.962279        8.381373
 H        15.626820        7.639084        8.056767
 C        13.135712        5.952341        5.358919
 H        12.276394        5.268990        7.503967
 H        11.511656        6.471555        6.638927
 H         8.974960       11.397010       11.768563
 H        10.553878       12.118681       11.939526
 H         9.430865       12.656898       10.585613
 H        10.312546        9.128929       14.233501
 H        10.941178       10.821418       14.259377
 H        11.834419        9.450171       14.880079
 H        10.199078        6.930149       13.439043
 H        10.614868        6.274353       11.744372
 H         8.902932        6.184703       12.457548
 H        13.634054       10.487525        7.859551
 H        14.553546       10.568274        6.337116
 H        15.167538        9.826015        7.820235
 H        16.603954        7.379899       10.293517
 H        15.130512        6.184233       10.622794
 H        14.786726        7.946764       10.581651
 H        13.319346        6.963667        4.951374
 H        12.390955        5.535427        4.680408
 H        14.243821        5.608800        5.329087
57
Snapshot 113 - Isolated 1oF
 I        12.242300        4.086384        9.922298
 C        10.590241        5.243580        9.313019
 C        10.680843        6.680511        9.102454
 C         9.435752        4.610495        8.888578
 Ni       11.899102        8.023169        9.627223
 C         9.518371        7.339867        8.445229
 F         9.215784        3.264321        9.197276
 C         8.287473        5.256177        8.344501
 P        10.866068        9.040654       11.350536
 P        13.046208        7.418015        7.683276
 F        13.361176        8.915450       10.202477
 C         8.422073        6.597948        7.929231
 F         9.541094        8.713202        8.347651
 F         7.102236        4.642357        8.169751
 C        10.305578       10.752017       10.723496
 C        11.915547        9.309858       12.840797
 C         9.218152        8.375016       11.886658
 C        12.880127        8.971233        6.644975
 C        14.848464        7.292741        8.016098
 C        12.776303        6.262882        6.303773
 F         7.291572        7.172674        7.443395
 C        10.244356       11.834734       11.811577
 H        10.957244       11.054510        9.815838
 H         9.252982       10.352919       10.455855
 C        11.140510        9.386054       14.209875
 H        12.660878        8.446390       12.857203
 H        12.610368       10.175827       12.520745
 H         8.696981        9.161586       12.529894
 H         8.630828        8.383677       11.032921
 C         9.467941        6.833570       12.425138
 C        13.346371       10.269951        7.408865
 H        13.377033        8.672252        5.758489
 H        11.846694        9.131845        6.320027
 C        15.241016        6.836492        9.462493
 H        15.203914        6.560500        7.212731
 H        15.266346        8.314867        7.746556
 C        13.696538        6.291816        5.132954
 H        12.582705        5.195362        6.596801
 H        11.776951        6.540801        6.051222
 H         9.305664       11.746345       12.389458
 H        11.110670       11.674632       12.497309
 H        10.492106       12.815437       11.419122
 H        10.187783        8.726458       14.183826
 H        10.664908       10.365915       14.431740
 H        11.683682        9.148958       15.148890
 H        10.148683        6.832945       13.342375
 H        10.151093        6.408557       11.646787
 H         8.526111        6.282529       12.423669
 H        12.873422       10.259408        8.398046
 H        13.066482       11.227816        6.979812
 H        14.383993       10.427077        7.632183
 H        15.885022        5.984650        9.358526
 H        14.251369        6.652627       10.037569
 H        15.760478        7.777106        9.890239
 H        14.372216        7.140182        4.888673
 H        12.914107        6.103598        4.300997
 H        14.471807        5.413334        5.161197
57
Snapshot 114 - Isolated 1oF
 I        12.102769        4.557609       10.052559
 C        10.349652        5.463543        9.182962
 C        10.287020        6.922218        9.259158
 C         9.335623        4.589976        8.790839
 Ni       11.898587        8.033834        9.623247
 C         9.008974        7.290975        8.771462
 F         9.402912        3.166259        8.809935
 C         8.090815        5.094822        8.277458
 P        10.881841        8.744520       11.467787
 P        12.987275        8.256915        7.721730
 F        13.146097        9.421760        9.988240
 C         7.901629        6.475177        8.468554
 F         8.797640        8.670225        8.652787
 F         7.062071        4.282218        7.977454
 C        10.837477       10.544405       11.098757
 C        12.016819        8.255518       12.911136
 C         9.202415        8.447236       12.015366
 C        12.550735        9.643846        6.611803
 C        14.791013        8.541474        7.974040
 C        12.719994        6.667133        6.874073
 F         6.645827        6.927526        8.362669
 C        10.350410       11.469411       12.199622
 H        11.866576       10.878506       10.762451
 H        10.168826       10.792463       10.198238
 C        11.614938        8.847230       14.237411
 H        11.963464        7.134885       12.900185
 H        13.030200        8.643466       12.712558
 H         8.982963        9.085496       12.904156
 H         8.511503        9.050567       11.291215
 C         8.717550        6.999102       12.388711
 C        12.027493       10.966578        7.234367
 H        13.300196        9.979652        5.927880
 H        11.768223        9.138127        6.067247
 C        15.231336        7.497735        9.101683
 H        15.391373        8.315664        7.084049
 H        14.896674        9.574143        8.371483
 C        12.909167        6.634542        5.253881
 H        13.454866        5.993680        7.267019
 H        11.802757        6.192607        7.198568
 H         9.233347       11.466673       12.353299
 H        10.841748       11.134251       13.158884
 H        10.577489       12.468946       11.909551
 H        10.584450        8.934665       14.587744
 H        12.036080        9.927974       14.303440
 H        12.164518        8.294711       15.068142
 H         9.419890        6.644283       13.217814
 H         8.663923        6.308190       11.499351
 H         7.733470        7.246656       12.825960
 H        11.165142       10.958336        7.838215
 H        11.740610       11.656683        6.453175
 H        12.806923       11.493865        7.796316
 H        16.356989        7.208795        8.898636
 H        14.563490        6.667014        8.854389
 H        14.970446        7.904947       10.091233
 H        13.954302        6.078965        5.045909
 H        13.139085        7.663553        4.854270
 H        12.040718        6.314456        4.713684
57
Snapshot 115 - Isolated 1oF
 I        12.466431        5.046599        9.944775
 C        10.606880        5.594356        9.297221
 C        10.420705        6.985308        9.175931
 C         9.499993        4.653633        9.164159
 Ni       11.881818        8.040278        9.621499
 C         9.189281        7.415099        8.806544
 F         9.571922        3.282153        9.199362
 C         8.210594        5.184322        8.834831
 P        11.259753        8.475947       11.772527
 P        12.578429        7.959140        7.382738
 F        13.086213        9.437608        9.920391
 C         8.004522        6.531373        8.528901
 F         9.072189        8.834279        8.641915
 F         7.226770        4.262019        8.580798
 C        11.047859       10.304386       11.823484
 C        12.848878        8.071335       12.676597
 C         9.914970        7.658969       12.580853
 C        11.711069        9.194549        6.350930
 C        14.240499        8.624435        7.248216
 C        12.133642        6.331494        6.387190
 F         6.712819        6.970723        8.288920
 C        10.517619       11.011405       13.093284
 H        11.940392       10.807313       11.385429
 H        10.349921       10.636181       11.066195
 C        12.796886        8.376751       14.180874
 H        13.235683        7.110513       12.421794
 H        13.518429        8.815026       12.157326
 H         9.568561        8.261567       13.529688
 H         9.058976        8.001130       11.822840
 C        10.046173        6.170089       12.843114
 C        11.636770       10.525203        7.081076
 H        12.262904        9.275674        5.389114
 H        10.707000        8.795279        6.156499
 C        15.337704        7.512395        7.379948
 H        14.355036        9.170498        6.349602
 H        14.449068        9.280843        8.102300
 C        12.316628        6.478281        4.866218
 H        12.662864        5.424382        6.587831
 H        11.115518        6.024828        6.570036
 H         9.480517       10.577749       13.308716
 H        11.193428       10.973324       14.021313
 H        10.560958       12.073603       12.917327
 H        12.171996        7.685163       14.799334
 H        12.442140        9.450883       14.381108
 H        13.782198        8.359697       14.685694
 H        11.035810        6.160985       13.374090
 H        10.179437        5.662506       11.857626
 H         9.247716        5.734203       13.401320
 H        11.155907       10.411546        8.083172
 H        11.202419       11.417053        6.526588
 H        12.633920       10.980649        7.413607
 H        14.902718        6.661746        7.799542
 H        16.190821        7.952889        7.929902
 H        15.655274        7.330059        6.294765
 H        13.245337        6.498302        4.316000
 H        11.607415        7.309327        4.553854
 H        11.779294        5.546216        4.455457
57
Snapshot 116 - Isolated 1oF
 I        12.467662        4.410222        9.683518
 C        10.645263        5.362870        9.196270
 C        10.414763        6.799459        9.348045
 C         9.459056        4.593935        9.167155
 Ni       11.917149        8.016155        9.492613
 C         9.158012        7.292494        9.171355
 F         9.558183        3.227848        9.255470
 C         8.162933        5.147147        9.066113
 P        11.504184        8.408978       11.661810
 P        12.343425        7.879454        7.293480
 F        13.430136        9.059389        9.691523
 C         7.983178        6.511059        9.094431
 F         9.076850        8.652596        9.016653
 F         7.122584        4.263852        8.821550
 C        10.972714       10.174217       11.853715
 C        13.024273        8.177744       12.631718
 C        10.128800        7.453037       12.607658
 C        11.084481        8.977321        6.493035
 C        14.146640        8.418400        6.680205
 C        12.192033        6.332542        6.437995
 F         6.786422        7.112996        8.848092
 C        11.189057       10.930758       13.189762
 H        11.451441       10.725619       11.022992
 H         9.964231       10.009765       11.546755
 C        12.945633        8.439129       14.102727
 H        13.278331        7.130359       12.454123
 H        13.894067        8.612785       12.147071
 H         9.994198        8.083736       13.638362
 H         9.099551        7.506425       12.076373
 C        10.399500        6.019967       12.909885
 C        10.994657       10.291857        7.123614
 H        11.235247        9.023894        5.351377
 H        10.132948        8.435703        6.724981
 C        14.885698        7.098578        6.650465
 H        14.015879        8.893470        5.767602
 H        14.483719        9.231730        7.355522
 C        12.250887        6.253294        4.868723
 H        12.765062        5.759823        7.229236
 H        11.269657        6.099131        6.828690
 H        10.756327       10.451738       14.160369
 H        12.254138       11.182536       13.284653
 H        10.707609       11.953192       12.989984
 H        12.135554        7.898912       14.616633
 H        12.835874        9.424346       14.472594
 H        13.823721        7.896750       14.547501
 H        11.209169        5.952946       13.605636
 H        10.710765        5.631782       11.931171
 H         9.458274        5.517895       13.244432
 H        10.074015       10.909117        6.769803
 H        11.902074       10.964472        6.985865
 H        10.892657       10.275915        8.231670
 H        14.887090        6.848902        7.752492
 H        15.889913        7.210378        6.282693
 H        14.359928        6.394520        6.100229
 H        13.182519        6.886085        4.557777
 H        11.334075        6.579945        4.386019
 H        12.527232        5.286113        4.455566
57
Snapshot 117 - Isolated 1oF
 I        12.392716        3.816560        9.501475
 C        10.499061        5.049965        9.611186
 C        10.567356        6.501217        9.529832
 C         9.327111        4.317210        9.453488
 Ni       11.887779        8.033823        9.524148
 C         9.288854        7.095646        9.460765
 F         9.187970        2.954673        9.302092
 C         8.077179        4.968471        9.397020
 P        11.718148        8.459133       11.569353
 P        12.317990        7.851505        7.299170
 F        13.166753        9.489018        9.587715
 C         8.074964        6.382457        9.215442
 F         9.138763        8.506400        9.297644
 F         6.918368        4.271890        9.194619
 C        11.473424       10.304241       11.614394
 C        13.330941        7.997344       12.336443
 C        10.490944        7.786643       12.724841
 C        11.213697        9.135411        6.575253
 C        14.000544        8.070869        6.777385
 C        11.661904        6.254426        6.433756
 F         6.913013        7.001035        8.778948
 C        11.184690       11.040150       13.033589
 H        12.382029       10.673966       11.167979
 H        10.618742       10.505768       10.971130
 C        13.504060        8.175855       13.868482
 H        13.470893        6.972317       11.912451
 H        14.008615        8.522220       11.642747
 H        10.736645        8.293584       13.812046
 H         9.572391        8.172252       12.277048
 C        10.491294        6.238873       13.003862
 C        11.296934       10.366532        7.431142
 H        11.475950        9.351691        5.510501
 H        10.166718        8.601643        6.664575
 C        15.071479        7.474403        7.709558
 H        14.195866        7.920466        5.654241
 H        14.141461        9.115362        6.745232
 C        11.632906        6.416615        4.922517
 H        12.168646        5.295900        6.465243
 H        10.735709        5.869426        6.834858
 H        10.309072       10.752794       13.571923
 H        12.088098       10.845286       13.677527
 H        10.890778       12.170887       12.893970
 H        12.707781        7.818619       14.506139
 H        13.478804        9.305951       13.997345
 H        14.467784        7.921887       14.270896
 H        11.318490        6.145440       13.761487
 H        10.718307        5.698072       12.055266
 H         9.552407        6.003971       13.492046
 H        10.857803       11.306497        7.095960
 H        12.311858       10.721628        7.628596
 H        10.893280       10.076101        8.467338
 H        14.860680        7.700006        8.726052
 H        16.009058        7.915800        7.394264
 H        15.076761        6.382786        7.484743
 H        12.459970        6.944512        4.474997
 H        10.710087        7.009696        4.612137
 H        11.447631        5.401528        4.449175
57
Snapshot 118 - Isolated 1oF
 I        12.604938        4.681959       10.018798
 C        10.685581        5.579675        9.604860
 C        10.657697        6.959687        9.543077
 C         9.676699        4.773557        9.210021
 Ni       12.112333        8.019209        9.721457
 C         9.287541        7.432223        9.391386
 F         9.783711        3.414281        9.315145
 C         8.400381        5.221494        8.816460
 P        11.779708        8.150010       11.917012
 P        12.591339        7.994275        7.654127
 F        13.736150        8.996263       10.091195
 C         8.190875        6.601198        9.071429
 F         9.020350        8.732128        9.579349
 F         7.482550        4.416491        8.170110
 C        11.267405        9.884396       12.238742
 C        13.377460        7.729774       12.840009
 C        10.480928        7.286127       12.872755
 C        12.255002        9.592059        6.754068
 C        14.317533        7.770399        7.366060
 C        11.828052        6.731174        6.489193
 F         6.918017        7.106626        8.769473
 C        10.911786       10.485072       13.605541
 H        12.234744       10.429207       11.845988
 H        10.355795       10.000134       11.619592
 C        13.680094        8.484469       14.186230
 H        13.179087        6.603344       13.040302
 H        14.096128        7.867981       12.003750
 H        10.317185        7.936503       13.767859
 H         9.466335        7.394846       12.229954
 C        10.806660        5.816431       13.369130
 C        13.108094       10.794930        7.217846
 H        12.262750        9.351266        5.628345
 H        11.176783        9.719168        7.170077
 C        14.938841        6.328160        7.565267
 H        14.600179        8.330848        6.457454
 H        14.864136        8.345791        8.226371
 C        12.345154        6.430684        4.973466
 H        12.043395        5.715442        6.865867
 H        10.681335        6.846097        6.482225
 H        10.066659        9.811772       13.974092
 H        11.670858       10.425805       14.446158
 H        10.711628       11.561839       13.589923
 H        12.962920        8.426997       15.016392
 H        13.708232        9.585701       13.943020
 H        14.675526        8.148221       14.649708
 H        11.563502        5.915406       14.219677
 H        11.057092        5.137566       12.543423
 H         9.884941        5.586524       13.891463
 H        12.907833       11.678419        6.639540
 H        14.153832       10.665699        7.327533
 H        12.818673       11.172403        8.251551
 H        15.065871        6.155787        8.692454
 H        15.916755        6.457530        7.015223
 H        14.314637        5.518227        7.070127
 H        13.508970        6.488709        4.847482
 H        11.804199        7.108145        4.289864
 H        12.082520        5.468948        4.627586
57
Snapshot 119 - Isolated 1oF
 I        12.626376        4.949940       10.145863
 C        10.678960        5.483618        9.349298
 C        10.609970        6.890118        9.235705
 C         9.637762        4.589493        9.050191
 Ni       12.092637        8.054899        9.611098
 C         9.342161        7.414660        8.788786
 F         9.822502        3.200360        9.070241
 C         8.341150        5.192035        8.829465
 P        11.789011        7.998024       11.815131
 P        12.530570        7.987613        7.348675
 F        13.219793        9.475433        9.896525
 C         8.225011        6.633279        8.569314
 F         9.331582        8.783043        8.571707
 F         7.240618        4.355153        8.834249
 C        11.122624        9.627127       12.463700
 C        13.328207        7.679177       12.708783
 C        10.463847        6.819879       12.360070
 C        12.041497        9.667816        6.707295
 C        14.412940        7.849833        6.947448
 C        11.457263        6.787288        6.344754
 F         7.101922        7.179918        8.100457
 C        10.739250        9.788291       13.870983
 H        11.826373       10.524414       12.158505
 H        10.162244        9.718253       11.817774
 C        13.587304        8.171412       14.232646
 H        13.541371        6.599743       12.578485
 H        14.135226        8.240155       12.214563
 H         9.490183        7.305546       12.300485
 H        10.309443        6.091009       11.405244
 C        10.551002        6.023029       13.712041
 C        13.086643       10.838450        6.701896
 H        11.463142        9.628420        5.658671
 H        11.257285       10.020766        7.384434
 C        15.132439        6.397382        7.232703
 H        14.668006        8.083302        5.871690
 H        14.793275        8.664469        7.715459
 C        11.654374        6.753827        4.872578
 H        11.604965        5.807510        6.931223
 H        10.458516        7.272579        6.498580
 H        10.231716        8.960322       14.332765
 H        11.668123        9.881649       14.409393
 H        10.147348       10.730069       14.114314
 H        12.940676        7.636543       15.019421
 H        13.240936        9.244029       14.401273
 H        14.663115        8.054736       14.485444
 H        10.002291        6.597351       14.444520
 H        11.593193        5.728541       13.956059
 H         9.945198        5.077202       13.508784
 H        12.713588       11.722325        6.118771
 H        14.088045       10.721053        6.189106
 H        13.385189       11.222675        7.647151
 H        15.092053        6.311590        8.318340
 H        16.211060        6.426545        7.005803
 H        14.416336        5.609106        6.704051
 H        12.611724        6.364061        4.655334
 H        11.438078        7.710229        4.315300
 H        10.883895        6.045209        4.432741
57
Snapshot 120 - Isolated 1oF
 I        12.580998        4.471612       10.002959
 C        10.746342        5.500968        9.630212
 C        10.580346        6.909532        9.348905
 C         9.611428        4.604142        9.584663
 Ni       12.011785        8.022446        9.533808
 C         9.283290        7.248361        8.731674
 F         9.772500        3.269359        9.938850
 C         8.372572        5.017767        9.078451
 P        11.702619        8.101403       11.783158
 P        12.568174        8.286526        7.337089
 F        13.800215        8.684029        9.757060
 C         8.240121        6.392351        8.687526
 F         9.024923        8.528809        8.242311
 F         7.352526        4.222779        8.899509
 C        11.208474        9.754208       12.323538
 C        13.399229        7.629572       12.490674
 C        10.434393        7.034901       12.600973
 C        12.241355        9.982533        6.672543
 C        14.406805        7.954057        6.969826
 C        11.634383        7.071814        6.081138
 F         7.034708        6.824247        8.206702
 C        10.863845        9.915511       13.868866
 H        12.073032       10.381885       12.009511
 H        10.383962       10.188183       11.614486
 C        13.867371        8.381646       13.670387
 H        13.249112        6.623893       12.802449
 H        14.025494        7.673805       11.567150
 H         9.482517        7.688256       12.684023
 H        10.068318        6.289323       11.893408
 C        10.971730        6.221903       13.814966
 C        13.387404       10.929465        6.774504
 H        12.114003        9.699063        5.628885
 H        11.189595       10.222516        6.986789
 C        14.844076        6.583725        7.447217
 H        14.440613        7.998783        5.782785
 H        15.047009        8.705282        7.505429
 C        11.750233        7.262321        4.535217
 H        12.158594        6.048476        6.342935
 H        10.589752        7.173182        6.427284
 H         9.824280        9.583565       14.059853
 H        11.554287        9.497182       14.626941
 H        10.680551       10.921927       14.085824
 H        13.437214        8.053973       14.674530
 H        13.935071        9.449251       13.563567
 H        15.005186        8.229441       13.691782
 H        11.615742        6.919498       14.431571
 H        11.682062        5.526541       13.351187
 H        10.156994        5.606616       14.267592
 H        13.149672       11.971083        6.385601
 H        14.236843       10.739936        6.128110
 H        13.798679       11.181360        7.830546
 H        14.487668        6.484414        8.549011
 H        15.958520        6.567620        7.225933
 H        14.374797        5.841920        6.712304
 H        12.649408        7.804097        4.193092
 H        11.059772        8.033885        4.243929
 H        11.574553        6.337224        3.893123
57
Snapshot 121 - Isolated 1oF
 I        12.681564        4.585525       10.212552
 C        10.780091        5.470800        9.560799
 C        10.758006        6.837304        9.533891
 C         9.513083        4.699134        9.375953
 Ni       12.305362        8.041673        9.666492
 C         9.542032        7.482063        9.146073
 F         9.622163        3.355005        9.165421
 C         8.307803        5.409645        9.061716
 P        12.128812        8.317760       11.925871
 P        12.762421        7.786785        7.475317
 F        13.892389        9.044241        9.731556
 C         8.289286        6.818967        9.206014
 F         9.551575        8.854953        9.114509
 F         7.066035        4.775978        9.116454
 C        12.093092        9.989746       12.640240
 C        13.871764        7.599832       12.354751
 C        10.901866        7.228442       12.832062
 C        12.165293        9.199688        6.451696
 C        14.634377        7.830112        7.287779
 C        12.259310        6.251491        6.621565
 F         7.178761        7.556283        9.362775
 C        11.601811       10.180791       14.083294
 H        13.099283       10.493320       12.498646
 H        11.536525       10.507121       11.847000
 C        14.386707        7.964615       13.757737
 H        13.865514        6.483490       12.159228
 H        14.445431        8.111135       11.585437
 H         9.995074        7.865947       12.892537
 H        10.663181        6.254884       12.294985
 C        11.406071        6.685212       14.220868
 C        12.536060       10.528008        6.951180
 H        12.464230        8.950686        5.423969
 H        11.124146        8.997279        6.502255
 C        15.586181        6.889804        7.957567
 H        14.736954        7.912165        6.116890
 H        14.818266        8.925863        7.674849
 C        12.565046        6.201821        5.088027
 H        12.759659        5.529451        7.262533
 H        11.091869        6.282167        6.702825
 H        10.541199        9.865323       14.209651
 H        12.118832        9.605940       14.859152
 H        11.668727       11.287020       14.369381
 H        13.897991        7.488588       14.668824
 H        14.281695        9.022281       13.948044
 H        15.428342        7.663564       13.789271
 H        11.764743        7.607147       14.810959
 H        12.246828        6.133212       13.848251
 H        10.604671        6.083855       14.745949
 H        12.477088       11.259897        6.147095
 H        13.410685       10.784677        7.508477
 H        11.714455       10.916839        7.677389
 H        15.447089        6.831160        9.046001
 H        16.574633        7.260932        7.780204
 H        15.381694        5.934610        7.384742
 H        13.653930        6.053234        4.899354
 H        12.264194        7.088105        4.487183
 H        12.112632        5.307025        4.460114
57
Snapshot 122 - Isolated 1oF
 I        12.299690        4.341274       10.170627
 C        10.578391        5.563963        9.554048
 C        10.752464        7.010844        9.512456
 C         9.402842        4.877362        9.201355
 Ni       12.399395        8.021072        9.724510
 C         9.510612        7.720033        9.343933
 F         9.404716        3.484223        9.212019
 C         8.261727        5.680569        9.123637
 P        12.240740        8.136412       11.921040
 P        12.972363        7.684914        7.666531
 F        13.828551        9.216370       10.124704
 C         8.308285        7.074853        8.956853
 F         9.467374        9.083517        9.511960
 F         7.090545        4.989882        9.043426
 C        12.143071       10.028971       12.286438
 C        13.742279        7.550522       12.720630
 C        10.721370        7.387014       12.833836
 C        12.252435        9.096689        6.801939
 C        14.780015        8.147092        7.343528
 C        12.736178        6.154725        6.671291
 F         7.112442        7.830092        8.821327
 C        12.046940       10.499434       13.735439
 H        13.137570       10.213294       11.879410
 H        11.399858       10.517850       11.694180
 C        14.088015        8.088497       14.111978
 H        13.577681        6.494624       12.775283
 H        14.637608        7.801109       12.037366
 H        10.220161        8.144589       13.357277
 H        10.245559        7.036783       11.804484
 C        10.999939        6.258299       13.855437
 C        12.321097       10.461776        7.569262
 H        12.745165        9.321680        5.838540
 H        11.188170        8.892259        6.664932
 C        15.917473        7.538548        8.183977
 H        15.067250        8.191111        6.214862
 H        14.849606        9.297346        7.585476
 C        13.527172        5.970409        5.405113
 H        13.062551        5.291378        7.284258
 H        11.632881        6.123534        6.473846
 H        11.768988        9.624100       14.472927
 H        13.062450       10.854293       14.072922
 H        11.370298       11.354841       13.984729
 H        13.208327        7.968541       14.699915
 H        14.428847        9.144168       14.165425
 H        14.959590        7.553071       14.533534
 H        11.378444        6.833605       14.716816
 H        11.687800        5.482439       13.475988
 H        10.005348        5.860539       13.998712
 H        12.309469       11.460279        7.045453
 H        13.306375       10.579050        8.096552
 H        11.575517       10.486280        8.371330
 H        15.739507        8.066044        9.150563
 H        16.890808        7.876001        7.836767
 H        15.828510        6.488200        8.438473
 H        14.686887        5.850613        5.353040
 H        13.347682        6.833865        4.713102
 H        13.053179        5.204175        4.744281
57
Snapshot 123 - Isolated 1oF
 I        12.250432        4.236202       10.117599
 C        10.719865        5.661913        9.674586
 C        10.902290        7.044720        9.472812
 C         9.479344        5.043414        9.755554
 Ni       12.394986        8.044003        9.711742
 C         9.833123        7.686451        8.972240
 F         9.306515        3.723597       10.007458
 C         8.345152        5.919006        9.719158
 P        11.875432        8.343265       11.946198
 P        13.321657        7.912936        7.816310
 F        13.806720        9.169392       10.002822
 C         8.489856        7.245744        9.290886
 F         9.844883        8.897522        8.404562
 F         7.035070        5.438051        9.756922
 C        11.773568       10.060862       12.469496
 C        13.520120        7.696550       12.650280
 C        10.447901        7.653556       12.884176
 C        12.604095        9.045246        6.409760
 C        15.106454        8.244855        7.746767
 C        13.224328        6.270387        6.833565
 F         7.321386        7.936002        8.995845
 C        12.374397       10.539398       13.806634
 H        12.233969       10.738076       11.780746
 H        10.719127       10.132212       12.503104
 C        13.989818        7.927178       14.102424
 H        13.529030        6.574000       12.400681
 H        14.138969        8.224343       11.907187
 H        10.329995        8.299855       13.796843
 H         9.462070        7.578135       12.301482
 C        10.512316        6.099958       13.358853
 C        12.797308       10.537317        6.833444
 H        13.153176        8.793556        5.524010
 H        11.492683        8.862597        6.550545
 C        15.781058        7.048754        8.468780
 H        15.291846        8.541604        6.630273
 H        15.223035        9.203712        8.274929
 C        13.978149        6.249459        5.475707
 H        13.555226        5.497860        7.644658
 H        12.182413        6.036804        6.614160
 H        12.422851        9.770362       14.575757
 H        13.391117       11.021223       13.677191
 H        11.629153       11.308572       14.261091
 H        13.221068        7.669928       14.918955
 H        14.353012        8.960042       14.206189
 H        14.763896        7.218548       14.377605
 H        11.301938        5.983605       14.077076
 H        10.701928        5.529451       12.440598
 H         9.518423        5.846814       13.760427
 H        13.694447       10.785336        7.380896
 H        11.910760       10.906556        7.435913
 H        13.010817       11.223124        5.957901
 H        15.277041        6.845928        9.397225
 H        16.878435        7.300063        8.494302
 H        15.875058        6.149298        7.913765
 H        15.042445        6.376256        5.635742
 H        13.880050        7.092387        4.664135
 H        14.022587        5.300615        4.928028
57
Snapshot 124 - Isolated 1oF
 I        12.231554        4.416775       10.338721
 C        10.521602        5.674225        9.663292
 C        10.956123        7.061471        9.372252
 C         9.177242        5.210842        9.589932
 Ni       12.629867        8.026144        9.934169
 C         9.914652        7.928032        9.007203
 F         8.778669        4.018703       10.009387
 C         8.214869        6.211124        9.209043
 P        11.918075        8.636203       11.951653
 P        13.393668        7.621976        7.777923
 F        14.173173        8.730434       10.474084
 C         8.603716        7.495115        8.881585
 F        10.206178        9.195591        8.607340
 F         6.881554        5.965131        9.427824
 C        11.921312       10.479445       12.153912
 C        13.215297        7.921882       12.988025
 C        10.344376        8.083844       12.716032
 C        13.286216        8.854967        6.450042
 C        15.120176        7.309997        7.932858
 C        12.736104        6.017082        6.795156
 F         7.647275        8.490479        8.813946
 C        11.343051       11.099546       13.444042
 H        12.981977       10.782932       12.160647
 H        11.511517       10.864259       11.239949
 C        13.352314        8.094782       14.514896
 H        13.018137        6.855833       12.787213
 H        14.177362        8.085782       12.357225
 H         9.843535        8.860025       13.478698
 H         9.577470        8.156755       11.995102
 C        10.258272        6.736662       13.420611
 C        13.632043       10.208963        7.085329
 H        14.017172        8.490506        5.638210
 H        12.247690        8.733357        6.048140
 C        15.390638        6.062046        8.784895
 H        15.544565        7.294516        6.918428
 H        15.574264        8.234507        8.488854
 C        13.147480        5.863420        5.324247
 H        13.076254        5.306040        7.512850
 H        11.573888        5.834351        6.839048
 H        10.291162       10.875857       13.570443
 H        11.891045       10.782000       14.329030
 H        11.403257       12.197408       13.422171
 H        12.288623        8.155984       14.998812
 H        13.952354        8.918898       14.919568
 H        13.940499        7.250964       14.958917
 H        11.192966        6.626713       13.989302
 H        10.202308        5.800389       12.743355
 H         9.365992        6.883258       14.114910
 H        14.698483       10.207037        7.417618
 H        13.096427       10.323996        8.125183
 H        13.352345       11.107985        6.587113
 H        14.758777        6.094136        9.702089
 H        16.371183        6.319474        9.158125
 H        15.210405        5.104568        8.243892
 H        14.280585        5.886674        5.251144
 H        12.747660        6.547721        4.583403
 H        12.927170        4.913202        4.854937
57
Snapshot 125 - Isolated 1oF
 I        11.793897        4.504796       10.594446
 C        10.555806        5.990639        9.768262
 C        10.851082        7.346278        9.668395
 C         9.235960        5.450632        9.589325
 Ni       12.671638        8.024122        9.944896
 C         9.671996        8.152086        9.314107
 F         8.957591        4.099897        9.627645
 C         8.162618        6.302480        9.236270
 P        12.067826        8.687133       12.076058
 P        13.286308        7.610837        7.922651
 F        14.124274        9.031360       10.372681
 C         8.367054        7.676695        9.216557
 F         9.876555        9.573709        9.095774
 F         6.903129        5.812382        9.404784
 C        11.981357       10.510829       11.839709
 C        13.423181        8.264858       13.318021
 C        10.375768        8.303124       12.709074
 C        13.337798        9.290408        6.968441
 C        15.050530        6.929261        7.768655
 C        12.304009        6.462951        6.951356
 F         7.338776        8.492630        9.078865
 C        11.099700       11.423211       12.654486
 H        13.016912       10.756201       11.715852
 H        11.670178       10.654170       10.793751
 C        13.420198        9.019486       14.671257
 H        13.535484        7.168837       13.453811
 H        14.286915        8.594668       12.690709
 H        10.345213        9.164480       13.468186
 H         9.709566        8.768480       11.967411
 C        10.036450        6.863271       13.175574
 C        14.013499       10.354329        7.797060
 H        13.866935        9.230073        5.970637
 H        12.323158        9.642381        6.608691
 C        15.368489        5.741055        8.692530
 H        15.379786        6.708741        6.741509
 H        15.602138        7.847377        8.160015
 C        12.986192        5.865011        5.727458
 H        11.995254        5.575229        7.617684
 H        11.278453        6.988070        6.806976
 H        10.071802       11.155306       12.571734
 H        11.335269       11.539855       13.741726
 H        11.175247       12.420422       12.156683
 H        12.684757        8.595287       15.411007
 H        13.267329       10.136125       14.556315
 H        14.361701        8.889187       15.254521
 H        10.418941        6.735499       14.246752
 H        10.603908        6.224613       12.473993
 H         8.928184        6.556737       13.030725
 H        15.099179       10.444037        7.749686
 H        13.821570       10.264606        8.857630
 H        13.745941       11.397617        7.367871
 H        15.138909        6.088619        9.713872
 H        16.439911        5.387164        8.505547
 H        14.581458        4.977701        8.488909
 H        13.675609        5.053538        5.775408
 H        13.526759        6.668886        5.167441
 H        12.193873        5.596296        4.968670
57
Snapshot 126 - Isolated 1oF
 I        11.835690        4.457481       10.743771
 C        10.407264        5.925082       10.115672
 C        10.796817        7.249692        9.869452
 C         8.959038        5.559949        9.833366
 Ni       12.572622        8.009851       10.053080
 C         9.635318        8.191697        9.587963
 F         8.645369        4.206218        9.701262
 C         7.938663        6.449013        9.500788
 P        11.907437        9.061863       11.789051
 P        13.095621        7.890435        7.838155
 F        14.428958        8.690112       10.293132
 C         8.309443        7.816456        9.357724
 F         9.906017        9.576094        9.551560
 F         6.776350        6.019074        9.132664
 C        12.098342       10.934546       11.435955
 C        13.209866        8.641950       13.021366
 C        10.308427        8.752916       12.732914
 C        13.275946        9.449516        7.000320
 C        14.850569        7.177943        7.898518
 C        12.196847        6.643432        6.660851
 F         7.229748        8.610247        9.085084
 C        10.930544       11.969448       11.772157
 H        12.995436       11.247066       12.002435
 H        12.564021       11.012332       10.412831
 C        13.166160        9.388305       14.357869
 H        13.067848        7.535947       13.126729
 H        14.152760        8.789304       12.542058
 H         9.952297        9.459101       13.442577
 H         9.463401        8.684630       11.869308
 C        10.247818        7.366846       13.422922
 C        13.407336       10.801471        7.786094
 H        13.930581        9.260831        6.148119
 H        12.284546        9.450902        6.457968
 C        15.159960        5.729251        8.121094
 H        15.172447        7.380316        6.807354
 H        15.311820        7.810775        8.598959
 C        12.878769        6.790377        5.311483
 H        12.157333        5.600059        7.228505
 H        11.205411        7.064699        6.618385
 H         9.957832       11.819479       11.155826
 H        10.636032       11.870911       12.821658
 H        11.255628       12.986729       11.609556
 H        12.294877        9.373967       14.966879
 H        13.333560       10.455192       14.230717
 H        14.009421        8.947435       14.971220
 H        11.180536        7.058409       13.959727
 H         9.830232        6.624149       12.678687
 H         9.562138        7.499028       14.264592
 H        14.362067       11.074618        8.346113
 H        12.496404       10.899800        8.434397
 H        13.362053       11.630956        7.015512
 H        14.560704        5.394444        9.057386
 H        16.271757        5.590034        8.150203
 H        14.836603        5.197427        7.185421
 H        14.004951        6.579285        5.482439
 H        12.873913        7.765215        4.780549
 H        12.590657        6.049755        4.571124
57
Snapshot 127 - Isolated 1oF
 I        11.839923        4.814691       10.564750
 C        10.275361        6.069042       10.149825
 C        10.671068        7.394966        9.718559
 C         9.009248        5.510060       10.213692
 Ni       12.380463        8.048562       10.099686
 C         9.630044        7.995042        8.988169
 F         8.757231        4.337494       10.926127
 C         7.985828        6.106942        9.515365
 P        11.971082        8.789577       12.076457
 P        13.090536        7.397082        8.183096
 F        14.243559        8.633111       10.645807
 C         8.301671        7.362702        8.844481
 F         9.641255        9.343080        8.812193
 F         6.744292        5.553195        9.485613
 C        12.466805       10.561525       12.327168
 C        12.961964        7.969199       13.325845
 C        10.161825        8.820533       12.525616
 C        12.833146        8.956867        6.996435
 C        14.783504        7.083183        7.891237
 C        12.299198        5.982118        7.060936
 F         7.356608        7.841450        8.041409
 C        12.149097       11.489380       11.133516
 H        11.780211       10.757769       13.246245
 H        13.586225       10.753972       12.520793
 C        13.232174        8.700254       14.639201
 H        12.495776        6.953594       13.548950
 H        13.883197        7.809053       12.766032
[truncated: 1,087,010 more chars]
